# Supplementary material for: Development of a cloud-based flow rate tool for eNAMPT biomarker detection
Source: PNAS Nexus. 2024 Apr 24;3(5):pgae173. doi: 10.1093/pnasnexus/pgae173 (PMC11071447; doi:10.1093/pnasnexus/pgae173)
Supplement: pgae173_Supplementary_Data [file pgae173_supplementary_data.xlsx]

## Sheet: Blood 10%
	Frame Number	0 pg/mL								1 pg/mL								5 pg/mL								10 pg/mL								20 pg/mL								30 pg/mL
	1	11	14	17	12	16	15	15	19	21	18	29	14	14	11	18	19	13	23	19	17	18	31	23	13	7	23	7	18	36	35	28	35	13	25	19	12	76	60	49	49	14	18	20	13	26	41	64	59
	2	11	20	18	15	27	23	17	24	33	18	30	16	24	33	18	21	14	23	26	36	35	46	23	53	18	28	16	19	42	35	31	36	22	31	22	32	72	62	57	64	17	24	20	27	34	46	74	63
	3	13	25	18	13	39	27	49	44	33	17	34	24	31	48	20	22	26	28	23	49	48	43	32	61	21	31	51	27	41	41	36	36	26	39	38	26	75	67	57	61	23	27	23	29	38	49	79	69
	4	13	28	18	14	44	37	27	67	38	21	41	32	37	50	20	22	36	31	26	54	50	45	33	66	26	36	52	32	49	43	39	36	30	41	54	33	74	69	59	41	32	27	27	31	43	50	77	72
	5	12	27	29	15	45	49	23	51	44	24	50	38	55	51	20	22	35	36	28	52	48	53	30	67	31	40	49	31	44	43	43	37	30	45	56	39	74	65	60	43	44	29	27	33	43	53	72	74
	6	12	28	31	30	45	51	35	38	38	28	52	38	56	51	31	24	31	34	29	52	57	53	31	67	36	40	45	34	30	45	47	38	33	48	57	38	74	65	61	56	45	35	25	39	43	58	71	75
	7	13	23	33	34	47	51	37	43	39	38	53	38	58	46	35	23	31	29	33	53	58	51	44	66	42	42	42	37	28	48	51	39	36	54	54	45	74	66	53	62	44	42	27	42	44	62	72	76
	8	14	23	35	33	28	47	55	44	40	47	55	39	41	45	32	26	32	33	28	56	53	49	66	67	44	44	42	40	26	50	53	41	41	55	53	47	75	70	59	48	45	47	28	44	40	65	74	77
	9	12	23	34	25	28	44	52	47	42	34	45	40	46	47	34	31	36	32	32	54	57	46	68	66	46	42	43	44	30	50	55	41	44	58	55	49	75	74	57	58	45	49	28	48	43	63	72	78
	10	12	23	39	17	31	46	51	49	44	24	44	41	48	51	37	33	37	30	33	58	59	48	53	55	48	51	44	47	41	51	56	42	45	58	55	51	76	69	60	70	46	53	28	55	49	63	52	89
	11	16	23	39	27	36	44	51	47	46	23	46	45	50	53	40	37	35	31	35	59	57	51	45	44	50	53	44	48	48	52	57	43	49	58	55	51	76	66	64	57	46	51	28	60	52	64	34	96
	12	15	23	39	27	44	49	50	50	48	33	47	50	52	56	42	44	36	31	33	57	54	55	31	63	52	54	42	46	53	52	58	44	54	54	54	52	77	65	65	61	47	50	32	65	54	79	36	101
	13	12	25	45	31	42	51	57	48	50	36	47	51	52	59	40	47	34	33	32	57	54	57	31	67	54	55	46	45	73	52	59	46	57	52	55	53	77	51	71	72	49	52	39	65	58	86	30	99
	14	18	25	47	38	43	53	65	46	53	40	49	52	52	60	43	55	34	36	35	57	49	60	34	70	56	57	38	46	59	52	59	48	59	53	56	52	79	75	67	70	48	52	48	69	59	83	33	105
	15	27	25	51	46	44	50	68	41	57	40	56	43	53	58	32	51	37	36	36	58	45	59	37	68	57	58	38	51	47	51	60	49	62	53	61	50	79	75	53	62	50	53	61	70	61	75	39	107
	16	30	25	47	52	30	46	41	39	61	39	60	56	53	58	47	22	31	41	37	60	47	57	34	43	59	60	42	55	35	50	60	50	64	53	64	50	78	76	62	85	51	54	63	70	66	69	43	99
	17	30	26	43	50	26	47	25	30	62	40	62	57	66	57	50	32	25	43	34	66	50	54	39	42	60	60	46	57	27	51	61	51	65	54	68	50	78	76	58	84	53	54	64	74	67	70	48	83
	18	26	28	44	50	29	58	67	46	62	33	57	56	68	57	53	53	27	44	29	68	50	41	55	36	60	62	48	62	34	51	62	51	67	57	67	52	77	72	58	88	54	55	64	74	71	74	66	83
	19	28	29	43	51	32	58	62	58	63	26	61	56	68	58	51	54	29	44	34	71	48	39	61	36	60	53	49	59	38	52	62	80	68	56	64	55	77	67	58	88	54	58	65	79	70	75	72	83
	20	38	30	42	52	32	45	66	54	64	24	60	48	70	58	41	49	27	43	35	70	49	44	62	34	60	53	51	65	45	53	62	81	69	57	64	54	76	53	64	87	54	57	66	80	72	77	72	84
	21	44	25	47	52	39	33	64	62	64	26	53	51	70	58	43	50	39	45	35	73	46	47	57	35	61	54	50	67	49	53	78	82	71	59	65	57	77	55	59	87	56	60	67	81	74	78	73	86
	22	43	27	51	53	43	33	55	69	65	25	62	50	57	51	39	52	44	44	36	70	50	45	53	39	63	55	47	63	47	53	91	82	71	59	65	62	77	55	60	88	56	59	68	82	74	78	52	91
	23	44	32	51	54	48	31	62	67	65	23	67	47	56	61	50	52	45	45	36	74	53	52	52	37	64	57	41	64	45	66	84	81	72	59	66	57	77	56	62	88	56	67	70	85	75	78	50	97
	24	45	33	53	53	48	31	73	64	65	23	66	46	57	64	52	54	42	47	40	73	54	44	56	58	64	58	42	68	59	85	78	82	72	59	65	55	77	56	60	88	56	75	70	88	76	92	71	112
	25	46	38	54	53	49	31	71	67	67	18	67	50	58	68	51	58	37	50	40	72	56	43	57	70	65	58	41	68	76	79	80	82	73	59	68	57	78	57	61	89	61	78	70	89	77	99	82	91
	26	48	34	53	54	46	33	70	69	67	18	68	50	68	65	49	56	32	53	41	66	56	32	55	59	64	58	42	61	71	56	92	83	73	62	76	56	79	59	60	87	63	81	71	91	78	98	87	90
	27	48	29	53	56	38	40	76	69	68	23	68	48	68	58	50	49	38	55	45	70	51	29	62	44	65	68	44	60	78	56	92	83	74	62	76	58	79	59	61	89	64	83	73	92	77	99	88	90
	28	47	32	54	57	38	40	74	73	68	29	66	51	69	54	45	49	47	53	44	71	48	29	62	40	65	68	45	61	78	57	86	84	75	64	76	60	80	62	51	89	63	84	74	95	79	98	86	91
	29	47	36	56	56	38	45	76	77	69	28	66	50	72	51	39	49	52	55	48	71	57	37	65	38	67	60	46	66	78	56	80	84	76	67	75	58	81	62	52	90	64	85	75	95	80	85	85	91
	30	50	43	54	57	35	46	79	78	70	28	67	47	72	47	38	51	55	60	45	73	58	51	54	35	68	62	45	71	92	57	68	85	76	71	75	62	80	64	54	90	63	87	76	96	80	86	85	91
	31	53	43	50	57	44	47	77	77	70	34	71	46	72	47	34	51	57	60	38	73	68	55	55	39	68	61	47	72	88	58	67	85	77	70	75	59	82	67	64	90	64	89	77	98	82	87	83	92
	32	55	45	51	57	44	42	63	79	71	35	71	49	75	45	36	53	59	58	25	75	76	63	60	38	71	62	49	73	93	57	68	85	77	68	76	61	81	69	61	92	64	91	78	96	82	88	86	91
	33	58	45	53	57	44	44	56	78	71	35	75	51	66	46	41	57	58	61	26	76	78	73	59	31	73	64	45	67	98	58	70	61	78	70	77	61	81	70	54	92	70	93	77	98	82	89	90	93
	34	59	49	53	58	49	46	59	74	72	34	74	44	66	49	43	59	63	62	41	79	74	65	61	17	71	63	44	65	94	58	70	61	78	72	79	62	81	74	61	81	79	94	80	99	83	90	91	93
	35	59	48	56	57	47	49	61	70	72	33	75	45	75	48	46	61	63	63	46	83	60	62	77	12	73	63	44	66	74	58	70	61	79	72	78	61	82	75	67	67	82	94	77	103	83	91	92	93
	36	62	51	57	57	51	53	55	73	73	36	80	47	76	48	48	58	63	63	53	85	68	65	86	12	73	63	42	65	61	58	70	62	79	73	72	62	81	77	69	67	85	95	77	104	81	93	91	94
	37	69	48	58	59	54	56	72	73	72	43	82	50	75	56	49	57	63	66	56	88	67	68	90	13	73	63	42	66	60	60	71	62	80	74	72	65	81	76	71	71	87	96	80	102	84	92	89	93
	38	70	46	57	60	56	67	81	72	73	46	91	50	78	54	47	58	63	66	64	90	68	67	90	18	73	66	46	66	59	60	70	62	80	74	72	63	81	79	62	68	89	98	81	105	84	94	88	94
	39	77	46	59	60	55	65	78	73	74	45	92	52	80	52	51	56	63	67	65	93	54	63	89	35	74	67	46	67	59	61	95	62	81	74	76	64	80	80	62	70	92	99	81	109	85	97	84	94
	40	76	40	58	61	55	61	77	73	74	44	95	53	80	60	55	54	64	68	64	95	54	67	85	40	80	68	49	68	60	62	73	63	81	70	75	63	81	80	63	69	93	101	81	110	86	96	74	96
	41	77	43	58	61	60	56	79	72	74	45	96	54	65	60	56	57	64	70	65	96	52	71	83	42	84	66	52	69	59	61	73	63	81	72	76	67	81	80	65	69	94	102	82	108	87	96	82	97
	42	79	41	57	61	63	58	79	72	75	44	96	53	67	59	59	63	64	68	62	84	63	73	80	39	92	68	53	69	59	60	73	63	83	72	75	67	81	80	65	72	96	103	82	109	87	104	83	97
	43	81	42	60	61	64	59	78	68	75	45	97	54	65	63	67	61	64	69	57	81	78	74	71	43	92	71	52	70	61	60	73	64	84	79	77	65	82	81	66	72	98	105	82	109	88	125	86	97
	44	83	44	59	62	64	62	79	65	74	47	98	54	67	66	64	62	64	70	59	83	79	76	61	48	99	71	49	70	60	61	74	64	89	81	76	69	83	82	68	69	100	106	83	113	87	126	86	97
	45	86	46	60	62	65	63	83	71	75	59	99	55	70	66	71	59	66	66	63	85	79	75	60	62	101	78	50	71	62	61	75	64	86	86	77	73	83	83	65	70	100	107	85	113	88	99	87	98
	46	88	53	60	62	68	56	87	74	75	57	100	57	75	66	71	60	68	68	59	86	82	74	70	72	102	83	48	71	62	61	75	64	101	89	78	75	83	84	68	70	100	108	85	114	88	102	82	98
	47	88	52	61	63	68	56	85	75	75	51	101	58	79	64	68	68	69	71	59	88	79	72	75	75	104	89	47	72	63	61	76	64	106	92	78	79	83	84	66	70	102	109	86	115	88	105	87	98
	48	90	51	60	66	74	54	82	78	76	53	99	59	80	46	65	68	69	73	60	91	56	61	76	78	103	97	46	72	63	65	76	64	108	95	79	83	83	86	66	70	103	110	86	114	89	105	89	98
	49	94	54	61	66	72	54	83	80	76	53	104	58	81	61	66	68	70	73	60	97	67	57	72	78	105	102	49	72	63	67	77	65	109	100	84	84	83	87	66	85	104	114	84	115	90	106	91	98
	50	101	55	61	67	76	61	81	80	76	53	104	59	83	72	65	69	70	63	58	92	87	52	67	77	116	103	52	75	65	69	77	66	110	100	83	85	84	87	66	96	105	111	84	116	90	106	92	98
	51	100	57	63	69	80	58	82	81	77	54	94	60	82	74	66	69	70	64	60	93	87	62	73	77	111	107	53	74	64	70	77	66	112	103	82	87	84	88	70	95	108	112	84	115	89	107	96	97
	52	96	58	62	75	82	60	82	82	77	61	94	77	84	76	67	69	70	65	63	95	56	74	68	75	109	99	56	76	66	75	77	66	113	103	83	89	84	88	69	96	108	112	87	118	89	108	101	98
	53	98	62	63	79	83	56	82	75	77	68	97	77	85	77	64	71	71	65	63	96	59	75	53	64	111	100	58	83	89	77	82	66	114	104	85	88	85	89	70	96	109	112	87	117	90	109	103	98
	54	99	62	63	79	84	50	82	75	78	70	110	62	95	80	63	74	71	65	63	97	59	77	55	65	114	101	63	97	89	78	86	66	112	106	86	89	85	90	69	97	110	113	87	119	91	110	91	98
	55	100	65	63	81	82	49	82	76	79	71	103	63	100	80	63	73	72	66	62	102	58	77	69	66	115	101	64	99	68	79	93	66	112	108	86	92	87	91	71	97	111	113	88	119	93	111	97	97
	56	101	69	64	83	83	52	82	75	79	80	97	64	101	82	64	76	72	67	63	99	59	72	80	66	115	104	64	100	68	83	94	67	113	109	87	94	87	92	71	97	114	113	89	119	99	111	100	98
	57	102	73	64	84	83	56	82	72	79	83	99	67	87	82	37	79	73	69	60	98	57	70	81	67	114	104	63	102	66	84	94	67	114	110	89	95	87	92	72	98	114	114	87	123	100	112	86	99
	58	103	78	65	86	82	59	80	73	79	79	97	75	88	83	65	81	73	69	60	118	60	66	80	65	115	105	62	106	66	88	94	67	115	110	91	95	87	93	71	78	114	114	88	122	103	113	92	100
	59	103	79	65	87	85	61	79	74	78	75	101	79	91	85	69	79	75	70	60	120	89	63	84	61	116	106	60	106	66	88	97	67	116	112	92	97	87	94	72	80	115	116	88	122	105	114	89	100
	60	105	81	65	89	83	64	81	73	81	76	100	80	91	85	68	72	75	73	59	122	90	67	86	63	118	107	57	107	68	89	98	68	116	113	96	98	87	95	73	85	116	116	89	123	107	114	91	99
	61	107	84	67	91	87	66	83	74	82	78	101	83	91	84	71	70	75	81	60	122	91	73	89	62	119	108	57	108	68	89	98	68	117	113	97	99	87	95	72	85	118	115	89	124	109	115	98	99
	62	107	85	66	93	85	67	89	77	91	80	102	102	91	83	73	68	75	79	60	105	81	78	78	60	120	110	59	108	68	90	100	68	118	115	100	101	86	96	73	88	119	115	89	125	109	114	85	100
	63	108	87	68	95	87	69	93	74	95	81	102	103	92	84	72	71	74	76	58	107	65	82	78	61	121	112	60	109	68	91	98	68	119	118	102	102	86	97	73	89	119	115	89	126	110	116	79	100
	64	110	89	67	95	80	70	93	60	99	82	102	105	93	85	74	72	75	82	54	108	63	82	77	59	122	115	63	100	68	94	98	69	120	117	105	103	86	97	73	89	120	116	89	126	111	118	94	100
	65	111	90	67	97	84	72	87	61	103	88	106	106	94	84	72	73	75	85	57	113	88	79	82	59	123	116	60	100	69	95	99	69	121	119	106	104	86	98	75	91	121	116	90	127	112	118	93	100
	66	113	90	68	98	81	76	71	74	106	85	106	108	94	84	67	75	80	94	57	126	92	79	85	59	126	118	61	102	70	96	100	69	124	119	107	105	87	99	74	91	122	116	88	128	114	119	96	98
	67	114	91	68	99	82	82	73	84	108	85	104	109	97	85	64	73	83	97	60	125	99	78	84	58	125	119	62	103	70	97	100	72	123	119	108	107	87	99	72	92	123	117	88	130	114	120	99	98
	68	117	92	68	100	87	76	84	84	110	86	106	111	97	87	64	73	86	97	60	119	63	78	87	55	128	118	62	102	70	98	105	76	124	121	111	108	87	101	72	93	125	117	89	132	114	120	108	99
	69	117	94	69	100	94	76	99	84	112	86	106	112	98	87	66	74	97	102	61	113	63	76	88	57	127	119	69	105	73	98	104	81	125	123	114	108	88	101	72	94	125	118	93	133	115	120	114	99
	70	119	95	69	102	92	78	101	62	113	87	106	114	99	87	67	71	94	104	63	113	63	76	87	55	128	120	70	117	72	99	106	80	126	123	115	109	89	102	73	95	128	119	102	130	116	120	114	99
	71	119	96	69	103	90	79	102	73	115	89	106	115	99	87	69	67	97	105	61	113	63	78	87	55	129	121	67	117	70	100	107	80	126	125	113	111	92	102	73	96	128	118	104	131	117	121	106	100
	72	121	100	69	104	87	70	100	86	116	91	107	116	100	87	62	67	97	96	62	131	64	92	90	54	130	122	64	118	72	100	108	83	127	125	118	112	92	103	75	97	129	119	105	134	119	121	101	105
	73	121	100	70	105	86	83	103	86	117	92	109	118	100	87	63	66	99	97	65	134	65	94	91	53	133	124	65	119	72	101	109	85	128	126	118	112	92	104	75	98	130	119	107	133	118	121	75	117
	74	121	101	70	106	86	91	102	86	119	93	110	119	102	87	65	66	99	109	62	123	71	95	93	52	134	124	65	120	74	102	110	85	129	126	118	113	95	104	83	99	131	119	111	134	120	121	75	116
	75	121	100	70	107	92	92	96	88	120	104	111	120	100	78	67	65	100	110	63	119	74	96	95	56	133	125	71	121	75	102	111	87	129	129	119	114	93	105	85	99	132	120	113	135	123	122	75	117
	76	122	102	71	108	100	93	101	87	121	108	114	121	100	79	69	29	99	112	64	119	80	97	98	71	134	124	72	113	73	103	110	90	130	129	120	114	93	106	89	100	132	120	116	135	124	122	78	118
	77	124	102	71	109	102	92	97	87	122	109	114	123	100	79	80	19	100	113	64	120	82	97	98	72	135	126	73	116	73	103	111	90	131	129	119	116	88	106	91	101	133	120	119	135	124	122	84	121
	78	125	104	72	110	101	87	94	86	122	110	116	124	99	78	81	20	101	114	64	121	84	98	101	75	138	127	69	125	72	104	111	91	132	131	120	117	89	107	93	102	135	120	121	135	124	123	87	121
	79	124	105	71	111	103	83	100	87	123	112	119	125	102	78	82	38	101	116	65	121	86	99	102	74	138	128	67	121	72	105	112	92	132	131	121	118	89	108	94	102	135	121	121	136	125	123	89	121
	80	125	105	72	112	105	87	101	87	125	100	123	126	102	89	85	48	102	116	65	122	87	99	94	72	138	129	73	117	72	107	112	94	134	133	122	119	90	108	94	103	137	121	122	137	125	124	91	122
	81	126	106	73	113	106	92	111	89	126	101	124	127	102	89	85	58	103	117	66	123	88	84	86	70	140	131	73	118	72	107	113	95	134	133	123	119	90	109	96	104	137	122	123	138	124	124	92	124
	82	129	105	72	114	101	91	112	89	127	102	127	128	102	89	86	60	105	119	67	124	89	70	85	57	139	130	67	119	73	109	114	97	135	135	125	120	89	112	98	105	138	123	124	141	125	125	94	125
	83	130	105	72	116	100	85	112	89	128	103	128	130	103	90	85	64	106	120	68	125	92	78	78	50	140	131	75	120	73	110	115	97	136	135	125	122	91	111	98	106	138	122	126	141	125	125	94	126
	84	130	106	79	116	101	87	113	92	129	103	127	120	104	90	86	64	107	121	72	127	90	73	84	49	141	133	75	121	72	110	117	100	137	136	125	123	91	112	98	106	139	123	127	140	126	125	96	126
	85	129	107	85	117	95	95	114	94	130	104	122	115	103	89	87	65	108	113	73	127	92	73	78	50	141	134	75	127	74	111	118	100	138	138	127	123	91	114	99	107	139	123	128	140	127	127	97	126
	86	131	107	88	118	95	102	115	100	131	106	123	132	103	89	86	69	110	124	69	127	92	75	79	56	140	134	71	123	74	111	119	101	138	139	128	123	93	114	100	108	140	124	129	142	129	127	99	127
	87	131	108	89	118	84	95	116	101	131	106	133	133	104	89	87	76	109	116	71	128	93	76	79	58	140	136	70	120	74	112	120	102	139	137	129	124	95	114	103	109	141	125	131	141	129	127	100	127
	88	133	109	95	120	89	95	116	103	132	107	133	134	105	89	87	77	111	116	77	129	94	76	77	56	140	136	70	122	74	113	121	103	140	138	130	125	94	114	103	111	141	124	131	144	131	128	101	128
	89	132	110	95	120	89	99	117	106	133	108	133	135	105	80	87	79	111	118	73	130	96	77	79	57	141	137	71	133	74	114	121	103	140	140	131	125	92	115	103	110	142	125	136	144	132	128	102	128
	90	134	111	97	120	90	90	117	106	134	122	135	134	105	81	86	79	112	118	83	131	97	77	79	59	141	137	71	134	73	114	122	104	141	141	132	126	93	114	104	111	142	126	136	145	132	129	104	129
	91	135	111	98	120	91	91	118	79	134	124	137	121	106	81	86	79	112	119	83	131	97	76	78	56	141	138	71	126	74	113	122	105	142	141	135	127	95	115	105	112	143	125	134	144	133	129	104	130
	92	135	111	102	121	91	90	118	83	136	121	124	122	106	81	87	82	114	120	83	132	97	76	81	53	141	139	80	127	75	114	124	106	143	141	135	127	93	116	105	113	144	125	137	145	133	131	106	131
	93	136	111	103	122	92	91	119	85	136	119	125	123	107	82	87	82	115	120	83	133	98	77	81	56	141	140	83	135	75	115	124	107	144	143	134	128	93	116	105	113	145	128	137	147	133	132	107	132
	94	137	112	105	123	93	94	119	88	138	120	126	124	107	82	89	81	115	121	88	133	98	78	81	56	142	141	84	129	76	115	124	107	144	144	135	130	93	118	109	113	146	126	139	146	132	132	107	132
	95	136	111	105	124	93	103	120	89	138	119	124	124	108	82	89	83	118	122	93	134	100	78	81	54	142	141	87	128	75	116	126	108	145	143	135	131	93	118	110	114	147	128	142	147	133	133	108	133
	96	137	113	106	125	96	105	120	118	139	124	126	126	108	82	89	85	117	123	104	135	100	78	81	54	144	142	87	130	75	116	124	108	145	144	136	130	94	119	110	114	147	129	140	147	134	133	109	135
	97	138	113	107	125	95	111	121	119	140	129	129	126	109	82	88	86	118	124	108	135	98	78	81	55	145	143	89	131	84	117	124	110	146	146	137	132	95	121	111	115	148	127	143	149	134	134	109	133
	98	138	113	109	126	96	110	122	115	140	126	129	127	109	82	89	78	119	126	108	136	100	79	81	55	144	143	92	132	89	118	124	109	147	147	138	132	93	122	113	116	149	127	143	150	135	135	108	134
	99	139	113	109	127	96	105	122	101	141	117	143	128	110	82	89	79	120	127	106	136	100	79	81	59	145	143	94	132	94	118	124	110	147	147	138	133	94	122	114	116	149	127	146	151	136	135	109	134
	100	140	114	111	129	97	107	97	98	142	119	144	129	111	82	81	79	121	128	102	137	102	79	85	62	146	144	94	133	94	119	125	112	148	148	139	134	94	123	114	117	150	128	144	150	139	136	108	135
[truncated: 76 more columns]

## Sheet: Blood 1%
	Frame Number	0 pg/mL								1 pg/mL								5 pg/mL								10 pg/mL								20 pg/mL								30 pg/mL
	1	22	27	22	17	41	54	27	11	13	10	11	7	50	53	27	61	11	12	12	21	45	34	65	40	13	12	10	7	58	42	57	54	8	9	13	8	49	65	51	37	12	16	9	15	37	31	50	17
	2	24	21	25	27	38	53	26	36	36	14	15	8	51	60	27	62	15	17	13	22	56	38	66	40	13	17	9	8	58	43	59	54	11	10	23	9	48	66	55	37	15	26	23	16	46	39	50	22
	3	29	19	29	26	48	52	26	37	46	22	22	11	52	74	30	62	21	16	15	26	77	33	72	38	30	20	20	22	57	44	58	58	35	18	28	17	49	66	57	38	22	27	33	33	53	39	50	28
	4	33	37	31	26	48	55	28	59	49	25	30	10	53	82	46	60	20	16	16	28	77	38	72	39	49	20	24	38	58	48	60	65	45	18	26	25	50	67	59	38	23	22	42	51	55	56	56	30
	5	40	39	36	29	47	55	28	71	50	29	32	9	82	72	52	61	29	15	14	42	84	36	72	40	55	34	24	49	58	48	61	70	42	32	25	29	50	67	60	42	23	26	52	50	56	59	67	32
	6	48	37	37	22	51	56	48	73	48	35	43	13	65	56	54	61	41	14	12	43	84	35	84	41	68	53	27	50	59	47	61	82	43	39	25	39	51	68	61	55	27	28	52	52	46	65	62	35
	7	47	36	37	24	49	54	50	76	51	40	45	17	62	57	51	64	54	14	14	44	85	41	88	43	74	53	32	52	60	48	61	86	46	41	25	43	50	68	65	64	28	24	54	53	48	73	73	36
	8	49	43	39	38	44	54	52	77	51	56	45	22	96	57	56	63	55	15	16	44	83	51	64	36	82	52	36	53	60	47	62	87	55	42	27	45	53	67	71	68	33	49	56	56	50	74	75	35
	9	49	43	40	38	46	55	62	78	53	65	62	44	87	58	48	62	63	19	15	45	71	58	65	41	83	60	40	56	61	48	78	88	56	43	17	46	63	67	75	72	36	51	56	58	52	77	74	36
	10	48	45	40	46	44	56	64	80	62	73	71	48	74	58	59	62	65	26	16	46	83	68	65	56	82	63	45	59	62	49	86	88	61	43	18	47	67	67	74	74	45	53	58	71	56	74	67	38
	11	48	47	41	49	48	60	64	60	70	65	77	51	77	59	67	63	68	34	27	48	81	73	66	54	82	64	56	74	62	49	78	90	68	43	38	48	63	67	78	74	57	54	59	78	59	70	77	45
	12	50	49	43	51	46	67	47	55	77	72	78	50	79	59	72	64	72	38	35	50	75	76	65	52	82	64	63	80	63	60	63	90	72	46	48	49	67	67	84	72	59	51	58	81	61	64	80	53
	13	50	53	44	50	46	69	33	53	79	82	80	51	79	59	72	64	75	43	49	51	76	78	66	52	82	57	80	83	63	61	67	89	73	45	55	50	70	67	82	72	61	56	59	84	63	68	78	64
	14	51	51	42	48	49	68	33	74	79	88	81	53	81	61	79	67	76	44	61	52	76	78	66	54	80	57	89	82	63	68	71	69	72	47	57	51	72	69	86	65	65	54	57	86	64	78	75	73
	15	52	51	43	49	53	77	38	77	80	88	80	54	82	62	83	67	77	47	71	52	61	82	67	56	81	56	91	88	64	70	77	73	75	51	59	52	56	70	87	70	76	58	59	88	66	75	75	79
	16	52	61	45	50	42	95	41	78	82	92	86	58	83	63	85	69	79	48	80	53	64	83	85	70	84	58	90	90	66	74	82	75	75	49	56	53	60	69	87	70	79	62	62	89	68	75	77	72
	17	53	73	45	52	63	77	48	89	82	96	90	66	85	62	89	69	80	48	80	52	65	82	68	73	84	56	95	93	66	76	83	77	75	51	58	68	65	70	86	71	82	69	64	94	69	74	73	48
	18	56	76	45	54	73	79	50	93	84	99	91	73	86	62	88	81	81	49	81	54	65	84	68	72	86	65	95	95	66	77	85	80	76	51	58	71	69	70	76	72	83	72	67	99	71	72	74	48
	19	64	78	46	50	68	80	52	96	86	97	97	76	88	62	89	82	83	48	82	56	69	85	75	64	85	69	93	97	65	80	111	83	77	59	61	74	72	69	72	72	85	72	66	100	73	78	74	50
	20	59	94	46	55	59	82	50	94	90	99	95	79	89	62	90	84	85	48	81	55	76	85	79	59	86	72	96	98	65	82	118	84	77	64	62	77	73	69	75	73	87	77	68	101	75	89	76	50
	21	71	88	47	56	58	84	49	100	91	102	97	80	90	63	69	86	86	53	82	54	90	88	83	68	91	74	94	101	66	82	93	105	78	74	64	82	75	71	87	74	89	79	70	101	82	97	76	65
	22	73	86	47	59	62	86	51	95	93	102	98	80	92	64	70	88	87	54	81	57	97	87	85	90	89	74	97	102	66	85	95	116	79	76	66	86	77	72	89	75	92	83	71	103	90	88	78	65
	23	76	87	53	59	66	105	51	94	95	102	99	84	93	66	87	90	87	57	76	60	94	91	86	97	90	75	100	102	93	112	95	117	80	78	68	87	78	77	91	75	93	84	71	104	95	86	80	60
	24	77	90	64	70	70	89	52	87	99	102	100	82	95	94	93	91	85	65	72	60	79	101	89	100	91	76	102	102	70	88	97	118	81	90	74	89	80	82	99	76	94	89	90	106	88	82	80	73
	25	79	91	67	74	72	90	54	88	99	102	102	86	96	67	96	93	87	74	73	61	68	91	93	101	92	83	102	105	70	90	98	119	82	84	82	93	82	88	92	77	96	89	85	106	93	82	82	72
	26	80	93	80	74	79	92	57	94	101	100	101	85	97	67	89	95	91	79	76	70	76	90	94	103	93	79	103	103	82	91	99	92	83	86	87	105	84	91	84	76	97	92	89	107	92	83	83	67
	27	83	94	81	77	77	93	64	92	102	101	106	89	98	69	73	97	94	85	82	79	81	90	95	103	93	79	104	104	85	94	101	91	95	88	88	96	84	92	88	77	99	95	92	110	86	102	84	63
	28	85	96	87	80	75	95	68	92	104	103	108	91	99	72	75	100	96	87	82	82	84	93	97	90	95	82	103	105	86	95	102	92	84	91	93	98	86	93	89	78	100	96	94	111	86	108	85	69
	29	88	98	87	92	75	96	72	91	105	107	104	93	100	79	83	99	95	88	85	84	85	92	97	78	95	82	105	105	89	96	103	110	86	93	96	99	87	94	92	79	101	97	97	112	87	99	86	82
	30	91	99	86	85	75	98	75	93	106	108	105	95	101	85	83	101	97	90	87	87	88	96	98	76	95	83	106	105	93	97	104	96	86	95	93	99	88	97	111	77	103	99	99	114	88	102	87	82
	31	93	101	87	87	75	100	77	94	105	107	106	96	102	86	86	100	100	92	90	89	89	96	100	77	96	83	106	106	93	98	104	96	87	97	95	103	89	98	97	62	105	100	101	115	87	103	88	80
	32	95	105	94	91	77	102	79	95	107	106	107	96	103	87	89	102	101	93	85	91	90	96	101	78	97	85	107	106	95	99	105	97	88	98	97	103	89	99	96	63	107	101	102	117	90	112	89	59
	33	96	106	95	91	78	102	82	101	107	108	110	98	104	88	91	103	102	93	86	92	91	108	103	80	97	84	107	106	96	100	107	99	87	100	99	105	90	101	97	80	107	103	104	118	103	90	90	60
	34	98	107	97	93	80	104	85	109	108	110	110	99	105	91	93	106	102	94	87	94	91	103	104	81	98	86	108	107	99	101	107	99	89	102	105	107	91	102	99	81	109	104	106	119	108	89	91	59
	35	99	107	99	94	80	104	91	104	108	110	112	101	106	93	95	107	103	95	89	95	92	98	105	81	99	87	109	108	100	104	109	102	89	104	106	108	92	103	100	82	110	106	108	120	110	111	92	60
	36	101	108	103	96	80	105	88	101	109	110	110	103	107	94	96	109	104	102	89	97	93	98	105	84	99	88	109	108	102	105	108	101	90	105	109	110	93	104	100	82	111	109	110	122	106	95	94	61
	37	102	112	104	96	81	107	88	101	110	112	111	104	108	96	97	110	105	98	89	100	95	100	106	84	100	89	110	109	104	105	111	105	88	107	107	113	95	106	102	83	113	110	111	123	94	95	95	60
	38	104	111	106	98	82	109	91	102	110	113	115	106	109	97	99	110	107	100	90	101	97	102	107	86	101	89	111	109	104	106	110	104	89	108	110	116	96	107	103	83	114	111	113	124	99	95	96	62
	39	105	112	108	100	81	109	95	105	110	111	115	107	109	98	100	111	106	101	91	103	97	103	108	87	101	90	112	110	106	106	111	106	91	110	112	117	98	108	105	83	118	113	114	125	92	97	97	61
	40	107	113	109	102	79	112	99	104	111	112	116	109	110	99	102	112	108	98	93	103	97	101	109	88	102	91	112	111	107	106	111	106	92	111	113	116	99	110	106	83	117	113	116	126	97	95	98	63
	41	108	114	111	103	78	113	116	105	112	114	116	111	111	100	104	114	111	100	92	103	98	104	110	89	102	91	113	111	109	107	112	106	95	114	114	118	102	111	107	84	119	114	117	127	98	97	99	64
	42	110	115	113	104	80	114	120	107	112	115	118	111	112	101	105	115	113	101	92	105	100	103	112	90	103	92	114	112	109	107	112	107	96	115	119	119	103	111	108	83	121	115	119	128	97	97	100	63
	43	111	118	114	107	81	115	121	117	112	113	118	113	113	102	106	116	112	103	93	107	102	103	113	91	104	93	115	113	110	108	114	108	95	119	119	117	105	111	110	82	121	118	119	129	97	98	101	63
	44	112	118	115	107	83	116	123	111	113	112	117	113	113	103	107	117	114	103	93	108	102	104	114	92	105	93	115	113	111	109	115	110	94	123	120	118	106	114	110	82	123	118	121	130	95	99	102	63
	45	114	118	117	108	83	117	126	108	114	118	117	115	114	106	107	118	112	104	95	110	103	104	115	93	105	94	116	114	114	109	115	110	95	119	120	119	105	114	111	81	124	121	123	132	96	100	103	63
	46	115	118	118	110	85	118	125	110	114	118	119	116	115	106	112	118	115	106	96	111	103	105	116	95	106	95	116	115	114	109	115	111	95	121	120	120	106	115	113	84	124	121	124	133	107	102	104	64
	47	116	118	119	111	85	119	126	110	115	118	121	116	116	108	110	120	115	107	94	112	104	105	117	95	106	96	117	116	115	109	117	112	95	126	121	121	106	116	114	84	124	123	125	135	107	103	105	64
	48	117	118	120	113	86	120	108	111	115	119	121	117	116	109	112	121	117	107	97	114	105	106	118	96	107	97	116	116	116	109	118	113	96	126	124	122	107	117	115	84	123	125	126	134	104	105	106	66
	49	119	118	122	114	86	121	105	110	116	117	119	118	117	110	113	122	117	108	98	117	106	106	119	97	107	99	116	117	119	109	120	114	98	124	123	124	107	117	116	86	125	127	128	135	122	106	105	74
	50	119	118	123	115	87	120	104	109	117	119	122	118	118	111	114	120	118	110	99	116	107	106	120	98	108	100	119	118	120	110	120	114	99	126	127	124	108	118	118	94	125	129	128	136	121	107	106	78
	51	120	119	125	116	88	121	105	112	118	117	122	119	118	112	116	121	119	111	100	117	108	106	121	99	108	98	119	117	119	111	121	116	100	126	128	125	109	118	118	109	125	130	129	137	99	107	108	85
	52	121	120	126	118	88	122	105	111	118	120	123	119	119	113	117	121	120	111	99	119	110	107	122	99	109	99	120	118	120	112	121	117	101	127	130	126	110	119	120	112	124	128	130	137	99	109	108	87
	53	122	119	126	119	90	124	105	112	120	120	124	119	120	114	118	123	123	112	103	119	110	108	123	101	109	100	120	118	121	111	122	117	100	127	132	127	110	120	120	112	124	131	130	138	96	110	110	88
	54	122	120	128	120	89	125	106	115	119	120	125	119	120	115	119	124	123	114	103	120	111	109	122	101	109	101	121	119	122	112	123	118	101	127	129	129	111	121	120	113	124	131	131	141	97	110	111	90
	55	122	120	129	122	90	125	106	119	120	121	126	119	121	116	120	124	124	114	104	122	112	110	124	103	110	101	122	120	122	112	123	120	103	127	130	128	113	122	121	116	126	130	132	142	97	111	112	91
	56	122	121	130	122	90	125	108	119	120	121	126	121	121	117	121	125	125	115	106	125	113	110	124	103	111	103	122	120	124	113	125	121	103	127	135	128	113	123	122	101	126	130	132	142	100	112	111	92
	57	123	122	131	123	91	126	111	116	121	122	127	122	122	118	122	125	125	116	105	125	113	111	127	104	111	103	124	121	125	113	127	122	104	130	135	128	115	123	124	100	126	130	133	142	101	113	112	93
	58	123	123	132	124	91	127	112	116	122	124	128	123	122	118	123	126	126	116	106	126	114	111	127	105	111	104	124	121	124	114	127	122	105	130	134	126	114	124	125	101	126	131	133	142	100	113	114	95
	59	123	123	133	125	92	128	112	119	122	124	130	124	125	119	124	126	127	118	106	127	115	112	128	106	112	105	125	121	125	114	128	121	106	130	138	129	117	125	124	101	129	132	133	142	101	114	115	96
	60	123	124	134	126	92	128	111	118	122	125	130	124	125	120	122	127	128	119	108	127	116	112	128	107	113	105	125	122	124	115	128	122	104	130	137	129	118	126	126	103	131	133	134	143	101	116	115	97
	61	124	124	135	128	93	128	113	118	123	125	128	125	123	120	123	129	130	120	109	129	118	113	129	108	113	106	126	122	124	115	129	123	105	131	137	131	118	127	127	103	132	137	134	144	100	117	115	98
	62	124	124	136	128	94	128	112	120	124	125	129	126	124	121	126	130	130	117	109	130	119	113	130	109	113	106	126	123	124	115	130	123	107	131	139	130	118	128	128	105	132	137	134	144	102	119	116	100
	63	124	125	137	130	94	129	112	120	125	126	129	126	125	121	127	130	133	117	110	132	119	114	131	110	114	107	127	123	125	116	132	124	107	132	139	132	119	129	128	116	133	137	133	144	102	119	117	101
	64	124	125	138	130	94	128	113	120	124	128	130	127	125	122	128	130	135	119	109	132	120	114	131	111	114	107	127	124	127	117	132	125	107	131	138	133	120	129	128	119	133	139	135	143	102	118	117	102
	65	124	126	139	131	95	128	113	118	125	129	135	128	125	123	128	131	132	120	111	133	121	115	133	112	115	108	128	124	126	117	133	125	105	133	140	135	121	130	129	109	131	139	136	144	102	119	119	104
	66	126	126	140	132	96	129	114	118	127	130	135	128	125	124	128	132	134	119	112	134	122	115	133	112	116	109	129	126	128	118	133	126	105	133	141	135	121	131	130	108	131	138	136	143	103	119	120	104
	67	125	127	141	133	96	130	114	118	126	130	136	128	125	125	130	132	135	121	115	135	123	116	135	113	117	109	129	125	129	118	134	124	109	134	142	135	122	132	131	110	132	137	137	144	103	120	121	105
	68	125	128	144	133	96	130	116	122	127	131	136	128	127	125	129	133	136	121	115	131	124	116	135	114	118	111	130	126	130	119	135	124	110	134	144	134	123	132	131	109	132	137	138	144	103	121	121	106
	69	125	128	145	133	97	130	115	122	127	128	134	129	127	126	128	133	137	122	115	136	124	116	137	115	119	111	130	126	130	119	134	124	107	135	143	134	125	133	131	115	134	138	139	145	105	122	122	107
	70	126	129	144	133	97	132	116	123	129	128	134	130	127	127	129	132	136	122	115	138	125	117	137	115	119	112	131	127	131	120	135	126	109	135	144	134	125	134	132	126	134	138	139	146	105	123	123	106
	71	126	130	144	133	98	132	116	122	129	131	134	129	127	129	128	132	136	123	118	138	126	118	137	115	118	112	131	127	133	120	137	126	111	136	146	134	125	134	134	130	135	138	140	146	104	124	122	107
	72	128	130	144	133	99	133	117	123	130	132	137	131	128	129	128	131	136	125	115	139	126	117	137	116	118	113	132	127	133	120	137	126	110	135	148	134	126	135	134	131	136	138	141	147	105	124	125	108
	73	129	130	141	133	99	133	117	124	130	132	137	133	128	129	127	131	138	125	115	140	127	118	138	117	120	114	132	127	133	121	138	126	110	137	147	135	126	136	135	132	136	139	144	148	105	124	126	108
	74	130	130	142	134	100	133	119	123	128	132	139	131	128	129	128	131	143	126	117	142	128	118	139	117	120	114	133	129	132	121	139	126	111	136	147	134	126	136	135	133	137	139	142	148	105	125	126	117
	75	131	131	142	134	100	132	120	123	129	130	139	132	129	129	127	132	144	126	117	143	129	119	139	119	121	115	133	129	130	122	139	128	112	137	144	137	127	136	135	130	135	139	142	148	106	125	127	117
	76	132	131	143	135	101	132	120	124	129	130	138	132	130	130	127	133	143	127	117	144	130	119	139	119	122	115	134	129	133	122	139	129	111	137	147	137	127	137	136	123	135	139	143	149	106	126	126	119
	77	133	131	143	136	101	132	120	124	130	134	140	134	130	130	129	131	146	128	119	143	131	120	140	120	122	117	135	130	133	122	140	129	113	137	148	139	128	138	136	121	135	141	143	151	108	126	126	120
	78	133	132	143	138	102	131	120	127	131	134	139	136	130	130	129	131	146	128	117	143	132	120	140	121	124	118	135	131	133	123	141	128	116	137	148	137	129	138	137	118	136	143	143	151	107	126	127	121
	79	134	132	145	137	102	132	120	127	131	135	141	135	128	130	129	131	147	129	120	145	132	121	140	121	123	118	136	131	132	123	141	127	114	137	148	140	130	140	138	119	136	141	143	150	107	126	128	121
	80	134	133	147	138	103	131	121	127	133	132	140	135	129	129	129	133	148	131	120	147	133	122	141	122	124	118	136	131	131	123	142	129	115	138	151	140	130	139	140	121	135	144	145	151	108	126	128	121
	81	134	133	147	138	103	133	121	128	138	132	141	135	131	131	129	133	146	131	121	147	134	122	141	122	124	119	136	132	133	124	142	128	116	138	152	140	132	140	140	125	137	145	145	150	108	126	130	122
	82	135	134	147	138	104	133	122	127	134	133	141	135	131	132	129	134	147	132	121	149	134	123	140	123	125	119	137	133	133	124	143	129	116	140	152	141	133	140	140	125	137	141	144	151	109	126	130	123
	83	135	134	148	138	104	135	122	127	134	135	141	136	132	133	129	134	148	132	122	149	135	123	142	124	124	120	137	133	132	125	143	128	118	141	152	139	133	141	140	123	137	143	145	151	109	129	131	124
	84	136	135	148	139	105	134	123	127	137	136	144	136	132	133	129	134	148	132	122	150	136	124	142	125	127	121	138	133	133	125	144	129	116	141	152	140	133	142	141	124	137	144	144	151	109	131	131	123
	85	136	135	149	139	105	133	123	126	137	133	145	135	132	133	130	134	149	134	123	150	136	122	143	126	128	121	138	134	133	125	145	129	119	142	152	142	134	142	143	122	139	144	145	152	109	132	131	125
	86	137	135	150	140	106	136	123	127	136	133	143	136	133	133	129	134	153	134	123	151	136	123	143	126	128	122	139	135	134	127	144	129	117	144	155	143	134	143	144	122	140	143	146	153	111	132	132	127
	87	137	136	150	140	106	132	124	127	136	138	146	136	133	133	132	135	154	134	124	151	137	123	143	127	128	123	140	135	134	128	144	129	117	145	152	142	135	143	145	126	140	145	147	153	111	132	132	127
	88	137	136	150	141	107	132	124	128	137	139	147	138	133	133	133	135	153	135	124	151	138	126	144	127	129	123	141	136	134	128	146	128	122	146	150	144	135	144	146	125	140	145	148	153	112	132	133	126
	89	138	137	151	141	107	132	125	128	137	135	148	137	134	133	135	135	155	137	125	151	138	126	144	128	128	125	141	138	134	128	147	128	122	146	151	144	136	144	146	126	142	146	148	154	111	131	133	127
	90	138	138	151	142	108	135	125	127	137	136	148	139	134	133	135	135	157	135	125	152	138	126	144	129	130	125	142	139	135	129	148	128	119	146	151	145	136	143	145	126	143	146	149	154	111	131	134	128
	91	139	137	151	142	108	133	125	127	138	142	149	138	135	133	136	135	159	138	125	151	139	126	144	130	130	126	142	139	135	129	148	128	118	144	153	146	137	144	146	128	144	145	149	153	113	131	135	130
	92	139	138	150	143	109	138	127	128	138	138	150	139	135	134	135	135	157	138	125	151	140	126	144	130	131	126	143	139	135	129	148	128	122	145	154	142	136	145	147	128	143	147	147	155	113	132	135	131
	93	140	138	151	143	109	138	127	128	140	140	151	139	136	134	136	135	157	138	125	150	141	126	145	131	132	127	143	138	135	129	148	129	124	146	156	146	136	145	147	129	144	148	148	156	115	134	136	130
	94	141	138	151	143	109	139	128	128	141	140	152	139	136	134	136	134	158	137	125	151	141	129	145	131	132	127	144	139	136	130	149	129	122	146	155	144	137	146	148	128	144	148	149	156	115	136	136	131
	95	141	139	151	144	109	139	128	131	141	141	152	141	135	135	138	134	159	136	126	152	142	127	145	131	133	128	144	139	137	129	149	129	124	146	157	145	137	146	148	129	144	149	150	155	115	136	136	132
	96	141	139	151	144	110	143	127	131	144	139	152	141	135	134	138	134	159	139	127	153	144	128	146	131	132	128	145	140	138	129	149	130	124	147	155	146	139	146	149	129	144	149	149	156	116	136	137	133
	97	141	140	152	144	110	144	128	131	144	139	152	142	135	135	139	134	160	139	126	152	144	128	145	132	133	129	146	141	138	130	150	127	124	147	153	146	140	147	149	131	144	150	151	156	116	136	138	129
	98	142	140	155	145	111	144	128	132	145	142	153	142	135	135	136	135	164	137	126	153	145	129	145	132	133	130	146	141	138	130	151	129	125	149	153	146	140	146	150	131	144	149	150	156	116	136	138	130
	99	142	140	155	145	112	144	128	132	144	141	153	143	137	136	136	135	164	141	127	154	145	129	146	132	134	131	147	142	139	130	151	131	125	150	154	147	141	149	150	131	145	149	151	158	120	137	139	129
	100	142	141	156	146	112	142	129	133	142	144	154	143	137	136	136	136	165	142	128	154	146	131	146	132	134	131	147	142	138	129	151	131	127	152	157	146	142	148	152	132	145	150	151	158	119	136	139	130
[truncated: 75 more columns]

## Sheet: Plasma 10%
	Frame Number	0 pg/mL								1 pg/mL								5 pg/mL								10 pg/mL								20 pg/mL								30 pg/mL
	1	15	10	11	25	17	18	11	11	9	14	6	10	27	21	22	16	20	55	23	24	12	26	32	22	57	57	57	52	68	64	57	57	50	55	48	49	55	62	36	68	52	49	25	43	79	61	71	67
	2	16	11	13	33	28	19	15	14	25	19	7	11	34	23	35	35	30	68	34	35	46	29	45	31	62	56	61	52	67	64	59	65	53	60	49	49	68	63	49	68	53	55	46	65	86	62	73	69
	3	17	13	14	39	43	19	27	24	30	32	21	11	52	35	43	37	34	70	47	38	47	30	40	32	62	62	61	58	66	69	59	61	57	61	49	52	59	67	59	68	57	61	51	69	81	63	77	70
	4	20	17	23	32	45	21	36	27	37	39	33	29	44	38	42	47	29	66	50	42	45	34	42	29	63	62	64	58	65	67	59	60	57	64	50	57	58	84	63	72	64	63	52	70	83	63	79	71
	5	23	20	27	30	41	31	42	35	43	46	39	47	38	36	45	49	33	69	52	39	44	32	47	30	63	63	62	61	68	67	60	62	57	65	51	57	59	86	65	82	77	63	55	71	83	63	84	72
	6	22	20	34	39	34	37	46	42	40	52	44	46	47	36	53	43	34	68	55	40	46	39	53	33	64	63	66	64	73	70	64	64	57	66	55	57	60	91	66	81	71	65	58	73	84	64	86	75
	7	36	24	38	37	31	44	48	46	40	58	49	44	41	46	54	46	35	69	58	43	46	38	60	34	65	63	62	61	74	68	63	64	57	68	54	57	61	91	65	79	71	64	62	74	83	64	87	76
	8	42	24	36	41	35	46	50	49	42	64	54	44	36	51	55	49	35	70	60	47	49	38	62	40	65	65	64	62	75	71	65	62	58	70	60	59	61	91	66	76	71	70	63	76	86	64	88	77
	9	45	33	39	43	35	48	57	48	44	69	55	49	44	53	55	50	37	68	57	55	53	36	57	54	74	69	66	65	73	76	72	65	58	72	63	63	62	92	69	74	73	76	64	77	93	70	89	78
	10	49	36	44	43	35	44	62	49	45	70	56	55	37	55	63	50	36	70	59	58	53	40	59	55	75	66	67	62	69	75	69	65	59	73	62	62	74	83	68	76	75	77	62	77	89	74	91	81
	11	60	47	45	45	36	44	63	52	45	70	57	62	37	53	69	50	35	70	62	63	53	36	60	55	86	70	69	60	69	75	66	67	62	74	63	63	75	80	65	79	77	81	64	76	88	75	93	82
	12	61	53	44	40	38	45	65	51	48	72	57	61	28	55	73	50	30	73	62	64	57	28	62	59	88	71	67	58	69	76	64	64	64	75	60	65	80	85	69	81	79	83	57	75	87	79	93	83
	13	65	55	44	50	37	43	66	52	49	72	58	66	40	57	66	57	32	74	65	62	57	24	65	60	86	69	61	60	66	69	70	69	63	75	65	67	80	88	70	83	80	83	66	77	87	81	96	86
	14	66	58	44	45	46	47	67	53	52	73	58	67	45	61	72	57	24	75	67	57	56	37	65	61	87	63	61	60	71	70	74	67	65	76	72	69	83	89	70	84	82	84	71	79	85	83	96	87
	15	68	61	44	38	46	45	67	54	54	72	59	69	51	66	75	61	32	75	66	52	60	41	66	59	88	70	62	61	77	70	74	73	64	77	68	70	85	88	71	85	84	86	69	75	87	85	97	87
	16	70	59	43	50	47	42	69	55	56	74	60	71	56	67	78	61	40	72	65	49	63	43	63	56	91	69	61	61	82	70	66	74	61	79	71	71	87	90	72	88	87	87	73	80	85	86	98	90
	17	72	61	44	53	52	43	70	56	62	74	61	70	59	67	81	60	44	73	67	39	64	44	64	54	93	76	62	61	84	70	65	79	63	81	74	71	89	92	66	89	89	89	69	85	87	88	99	91
	18	70	62	43	52	60	41	71	56	63	75	61	73	62	70	79	65	45	73	69	34	67	44	65	47	94	75	77	61	86	70	63	79	66	79	78	72	90	92	74	90	90	89	68	84	88	88	98	92
	19	70	64	45	58	63	39	72	56	62	77	62	76	65	76	82	55	44	74	71	35	72	45	71	45	95	67	79	63	84	72	69	83	68	82	81	81	91	94	75	90	92	95	75	88	89	89	96	93
	20	72	66	39	56	67	43	74	55	61	78	47	78	69	78	83	65	46	74	67	34	69	45	65	45	97	68	81	63	94	72	67	83	70	82	79	82	93	95	74	90	93	92	78	89	90	89	95	93
	21	73	67	40	53	70	43	75	55	74	79	62	78	78	79	85	68	44	74	68	37	71	50	65	47	98	68	84	63	95	73	67	84	74	84	77	81	94	96	76	92	93	94	83	88	90	89	98	94
	22	74	69	42	48	49	46	76	48	76	79	63	79	78	78	87	68	43	71	69	57	72	53	66	52	100	69	84	63	96	73	68	74	72	85	75	78	96	97	69	93	94	94	82	89	93	91	99	95
	23	72	63	49	50	69	45	77	46	77	81	64	76	70	76	86	66	43	80	69	63	73	55	61	58	100	70	88	65	98	74	69	74	85	84	78	87	93	98	80	93	97	95	84	90	94	91	99	96
	24	71	64	59	50	68	47	77	43	77	82	64	76	72	74	81	72	46	72	69	63	73	55	53	63	102	71	89	65	98	81	71	74	81	85	82	82	96	99	84	95	98	97	87	91	96	92	100	96
	25	67	68	67	51	76	57	78	50	80	83	72	78	81	76	70	72	46	70	71	62	72	59	55	61	103	69	90	66	98	83	72	71	86	85	83	84	100	102	86	97	99	98	90	93	97	93	99	97
	26	82	68	72	54	72	65	79	61	81	84	73	83	72	89	66	71	50	70	71	60	78	60	55	63	104	74	92	66	98	87	72	76	88	85	84	86	101	103	96	98	100	101	90	94	98	95	99	98
	27	85	70	74	54	77	63	81	61	82	86	76	85	74	89	73	75	50	70	73	60	80	58	53	65	105	82	93	71	101	89	81	83	90	87	84	87	102	104	88	99	101	102	91	95	99	96	99	99
	28	87	76	72	58	76	60	79	62	80	87	77	85	74	87	84	80	50	71	72	59	74	59	56	65	106	84	94	78	102	91	84	85	91	88	89	87	103	105	89	99	102	103	95	96	100	97	101	100
	29	86	75	72	72	81	64	83	62	83	88	77	86	79	92	87	79	59	69	72	59	74	59	56	63	108	88	95	82	103	93	86	98	92	94	89	82	104	107	91	101	103	104	95	97	101	97	102	102
	30	83	79	72	67	79	66	83	60	84	89	79	88	79	90	91	66	69	70	72	61	75	61	58	58	109	90	97	83	106	94	89	104	93	92	90	82	105	107	93	102	104	104	97	100	103	97	103	103
	31	85	81	77	70	75	67	83	61	81	90	80	89	80	89	92	71	70	70	72	60	76	61	59	65	110	91	100	87	105	96	91	100	96	94	93	82	107	109	94	101	105	106	97	102	105	99	103	104
	32	87	83	73	73	83	69	84	64	78	90	82	89	81	90	86	72	76	71	76	61	75	59	59	64	112	93	102	89	106	97	93	102	98	94	94	84	108	108	95	102	106	107	98	103	106	101	105	103
	33	86	83	75	75	84	71	84	64	82	88	83	91	80	91	102	73	76	71	76	62	76	61	71	57	113	95	101	91	108	98	95	110	96	95	96	86	109	110	96	103	107	108	99	103	106	102	106	103
	34	81	85	70	73	81	72	84	65	85	91	84	92	77	92	97	74	80	71	76	64	79	63	72	52	114	94	102	91	109	100	97	113	97	98	96	88	110	111	97	104	108	109	101	102	108	103	107	104
	35	77	87	72	73	82	73	83	68	85	93	85	93	79	93	84	75	83	70	75	61	79	62	75	52	115	97	103	94	111	101	99	131	98	95	97	90	111	112	98	106	108	110	103	106	108	104	107	104
	36	76	85	73	74	85	74	88	67	88	91	86	89	83	94	97	76	83	71	71	64	82	60	76	55	116	98	105	95	113	102	99	152	99	95	98	90	112	113	99	107	109	111	104	106	108	104	109	106
	37	79	89	77	79	89	75	88	66	90	93	79	92	84	97	97	78	85	71	68	68	83	56	77	58	116	99	102	97	114	103	100	139	99	96	99	93	113	114	100	107	111	111	105	108	108	105	108	106
	38	79	88	78	79	89	77	90	70	89	95	85	93	85	101	99	86	88	76	67	69	89	59	78	59	118	100	106	96	114	104	101	139	101	98	100	94	114	114	102	107	111	112	106	110	109	106	110	108
	39	78	89	79	80	89	77	92	73	89	96	85	95	82	100	99	78	88	77	71	67	90	59	79	59	119	101	108	96	114	105	103	145	100	98	101	92	113	115	103	108	111	113	108	109	111	107	110	108
	40	81	89	81	85	93	79	92	74	91	97	83	96	84	102	101	78	92	81	73	66	90	58	81	60	120	103	110	97	116	106	105	178	101	99	101	93	113	116	104	112	112	113	109	110	112	107	112	109
	41	85	90	82	86	94	80	93	74	91	95	87	96	86	104	102	79	93	82	76	66	89	59	83	57	121	104	110	99	117	107	107	183	102	100	102	96	114	117	105	110	113	114	110	111	112	108	113	110
	42	90	89	83	88	95	81	92	68	91	94	89	97	85	103	103	80	91	85	73	74	88	59	84	60	122	106	111	101	118	108	108	198	102	101	101	98	114	118	106	111	114	115	111	111	114	109	113	110
	43	93	90	83	89	96	82	94	68	93	95	91	99	95	103	104	81	93	86	69	68	90	60	85	61	123	107	112	103	118	109	111	217	103	107	102	99	115	119	107	111	115	115	112	113	115	110	115	111
	44	96	93	83	89	97	83	90	61	95	93	94	100	97	96	103	82	90	88	68	73	90	61	84	60	124	107	114	103	119	110	110	149	104	102	105	97	116	120	108	111	115	116	113	113	116	111	116	111
	45	96	93	83	91	98	84	86	65	95	94	91	99	93	97	104	85	91	91	68	69	90	62	85	63	123	108	116	104	119	112	111	116	106	103	104	97	117	121	110	112	116	117	115	112	116	111	118	111
	46	96	94	84	93	98	85	95	66	96	96	89	101	88	102	106	85	93	91	69	71	84	64	86	63	124	109	117	106	120	113	111	116	107	104	106	98	117	122	111	115	118	117	116	112	117	112	118	111
	47	98	94	87	94	99	87	101	73	96	98	90	101	89	111	106	87	93	93	79	63	84	62	89	64	126	110	118	107	119	114	113	116	108	105	105	100	118	123	112	115	118	118	117	113	118	112	120	112
	48	97	95	87	96	100	88	103	69	99	99	89	101	89	112	107	87	95	94	81	67	85	63	89	64	127	112	117	108	120	114	114	115	109	106	106	100	119	123	113	116	119	119	117	114	118	112	120	112
	49	97	96	88	97	101	90	102	74	99	99	90	103	89	102	108	89	97	95	84	67	86	64	90	65	128	113	120	110	121	115	115	114	110	106	105	102	119	124	114	118	118	121	119	115	119	113	121	112
	50	98	96	88	98	101	91	100	77	98	99	87	104	89	104	108	90	99	96	86	67	85	65	90	66	128	113	120	110	122	116	116	115	110	107	106	103	119	124	115	118	119	122	121	116	120	114	121	112
	51	95	97	90	99	103	92	101	79	99	100	88	103	90	103	111	91	99	97	87	66	87	65	91	66	130	114	121	111	123	117	117	114	110	108	107	104	120	126	116	119	119	122	122	116	120	115	118	113
	52	95	99	91	99	104	92	103	82	101	100	92	105	89	105	114	92	102	98	89	69	87	65	92	67	130	116	120	113	124	118	118	114	111	109	108	104	123	126	117	120	119	122	122	116	121	116	119	115
	53	96	101	92	100	104	94	105	82	102	101	94	106	91	105	114	94	103	99	89	69	88	66	95	69	131	117	123	113	125	119	120	114	112	110	109	105	124	127	117	120	119	123	123	118	122	117	119	117
	54	96	100	94	100	105	93	106	82	103	103	92	105	91	104	115	95	102	100	89	68	89	66	96	76	132	118	124	114	126	120	120	115	112	110	110	105	124	128	118	120	122	123	123	119	123	117	122	116
	55	96	103	96	101	106	96	107	86	104	104	93	106	91	104	114	96	105	100	90	77	90	66	97	79	133	118	124	116	127	121	121	115	113	111	110	106	127	127	119	122	124	123	124	119	123	118	123	116
	56	96	103	96	103	107	97	108	88	107	106	94	103	93	104	113	96	105	101	91	78	90	67	98	81	134	120	125	116	127	122	121	115	114	112	111	107	128	128	122	123	124	124	125	119	124	119	126	116
	57	97	103	96	104	108	99	109	89	107	106	95	103	96	104	113	97	106	102	92	84	92	72	97	83	135	121	125	117	128	123	122	118	115	113	113	109	128	130	122	124	125	124	124	121	124	120	127	115
	58	101	104	97	105	108	99	108	91	108	107	99	105	97	105	117	98	107	102	92	87	92	77	100	84	135	122	126	119	129	124	123	118	116	114	114	109	129	131	123	124	125	124	124	122	125	120	126	117
	59	104	105	98	105	109	99	108	92	108	108	100	106	97	105	117	99	108	104	99	88	93	80	101	85	136	124	127	119	129	125	124	118	116	115	115	109	131	131	124	126	125	124	125	122	125	121	128	116
	60	106	105	99	106	110	100	108	91	109	109	101	106	97	106	118	99	109	104	100	88	93	82	102	88	136	124	128	120	130	126	125	119	117	115	114	110	131	132	125	126	125	125	126	123	126	121	129	116
	61	105	106	99	107	111	99	105	92	110	109	102	106	98	108	118	101	109	106	104	91	94	85	103	91	137	123	128	121	134	126	126	120	118	116	114	110	132	133	126	128	125	125	129	123	127	122	128	117
	62	106	108	100	108	112	99	107	93	112	110	105	104	99	110	120	104	108	106	104	92	95	88	103	92	138	124	129	122	135	127	127	121	119	116	114	111	133	133	126	128	125	125	127	124	127	122	129	117
	63	108	108	101	108	112	101	107	95	111	111	104	105	100	110	122	103	109	108	103	93	94	91	104	92	139	124	130	123	135	128	128	122	120	117	116	111	134	134	127	129	125	125	128	124	128	123	128	118
	64	108	109	103	110	113	102	109	96	112	112	106	104	99	110	119	104	110	110	103	95	95	93	105	93	140	125	130	124	136	128	128	123	120	117	117	112	134	135	128	127	125	125	128	124	130	124	129	118
	65	108	110	101	111	114	103	110	96	113	112	107	104	100	110	119	105	112	111	107	97	95	94	107	95	141	126	131	125	137	129	129	124	121	118	119	113	135	136	128	128	125	125	129	125	130	125	132	119
	66	109	111	102	113	114	103	112	98	113	113	108	105	101	110	120	106	112	111	108	96	96	96	108	96	141	127	132	126	138	130	130	125	122	119	120	112	136	136	130	127	125	125	130	125	131	126	133	119
	67	112	111	104	110	115	103	114	98	114	113	108	107	100	110	120	106	115	113	109	98	97	97	108	98	142	129	133	124	138	130	130	125	124	119	120	113	136	137	130	129	126	125	131	126	131	125	133	119
	68	111	111	105	112	116	103	116	98	115	115	109	107	101	111	120	107	115	113	110	99	97	98	107	99	142	130	133	126	139	131	131	126	125	121	121	114	137	137	130	129	126	125	132	127	132	126	134	119
	69	112	112	105	113	116	105	118	98	115	116	109	108	101	111	120	109	116	113	110	100	97	99	108	101	143	131	134	125	139	132	132	127	124	121	122	117	137	138	131	128	126	126	134	127	133	127	134	120
	70	111	113	106	114	117	106	118	99	117	117	110	107	103	112	119	110	116	113	112	101	97	101	109	104	144	132	134	127	139	133	133	127	125	123	122	118	137	138	130	129	126	126	133	127	133	127	132	121
	71	110	113	106	114	117	106	119	100	117	117	111	107	103	112	119	110	117	114	112	103	98	101	110	103	144	133	135	127	140	133	133	128	125	123	123	118	135	139	131	129	126	129	133	129	134	130	133	120
	72	110	114	107	114	117	106	119	97	119	117	111	107	104	112	121	111	118	114	112	105	98	102	111	104	145	133	135	127	140	135	134	129	126	124	124	118	136	140	132	130	126	129	133	130	134	131	136	121
	73	111	115	107	115	117	107	119	99	119	118	111	107	105	114	122	112	118	115	114	106	99	103	111	105	145	134	137	130	141	135	135	129	127	125	125	115	137	140	132	132	127	129	135	131	136	129	136	121
	74	114	115	107	115	117	108	119	99	119	119	113	109	105	115	122	112	119	116	114	107	102	104	115	106	146	136	137	131	141	136	136	131	127	124	127	115	137	141	133	130	127	130	135	132	136	130	138	121
	75	117	116	108	116	117	108	121	98	120	120	112	109	105	114	120	113	120	117	115	108	102	104	116	107	146	136	138	132	142	136	136	130	128	125	125	118	138	141	133	132	128	131	134	134	137	131	138	122
	76	118	117	108	117	118	109	121	99	121	119	113	109	105	115	121	114	120	118	117	109	102	107	117	107	146	137	138	132	143	137	137	131	130	126	127	118	140	141	135	132	127	132	135	135	137	131	140	123
	77	120	117	108	118	117	110	122	99	121	120	114	109	106	117	121	114	122	118	118	110	103	106	118	108	147	136	138	132	143	138	138	131	131	126	126	119	140	142	136	132	127	132	135	136	137	132	140	123
	78	120	118	109	119	121	111	122	98	122	121	115	110	107	114	121	115	122	120	115	110	103	107	119	109	147	137	139	134	144	138	140	133	131	127	127	120	140	142	136	133	129	132	136	135	140	131	141	122
	79	119	119	111	117	122	110	122	99	122	121	116	108	108	115	124	114	122	120	116	111	105	109	119	110	147	138	141	135	145	139	141	132	132	127	129	122	141	142	137	134	129	133	135	136	137	133	140	123
	80	119	120	111	119	122	111	123	102	123	123	117	111	108	117	123	115	122	121	118	112	105	110	119	112	147	138	141	136	145	140	141	133	133	128	128	125	140	143	138	134	130	133	135	136	138	134	140	123
	81	120	120	112	120	122	111	123	103	124	124	117	110	109	116	123	117	124	121	117	113	106	110	120	111	148	139	141	135	146	141	142	133	133	128	129	120	141	144	138	134	131	133	135	137	138	134	139	124
	82	120	121	112	120	121	112	123	103	124	124	118	110	109	119	125	118	124	121	119	114	105	112	122	113	148	139	141	135	146	142	142	134	134	129	129	120	141	145	139	135	130	135	135	137	139	135	140	124
	83	120	121	113	121	121	113	123	104	127	124	118	111	109	119	125	118	124	122	120	116	107	112	121	113	148	140	142	136	147	142	145	134	134	129	130	123	141	145	139	135	130	135	135	137	140	134	141	124
	84	120	123	114	122	121	114	123	106	126	125	119	111	110	119	124	119	124	123	121	117	107	113	122	115	150	141	142	137	148	143	146	135	135	130	130	129	141	145	140	135	131	135	136	137	140	137	140	125
	85	120	123	114	122	122	114	122	106	127	126	120	111	111	120	124	120	124	123	122	118	107	114	123	115	152	142	143	138	149	143	146	137	135	130	131	128	142	144	141	133	132	135	137	137	139	136	140	126
	86	120	124	115	126	122	114	123	106	128	127	120	113	112	120	125	120	125	124	123	118	109	115	124	116	152	143	143	139	150	144	147	137	136	131	132	130	142	145	141	133	132	135	139	137	144	137	140	126
	87	121	125	116	126	122	114	124	107	128	127	121	113	112	120	125	120	124	125	124	118	106	116	125	117	152	144	143	140	150	144	148	138	137	131	133	131	142	146	141	134	133	135	140	137	145	137	141	125
	88	121	126	116	125	122	115	124	106	129	129	122	113	113	121	126	120	124	125	125	122	107	117	126	117	152	144	143	140	151	145	148	139	137	132	134	131	142	146	142	136	132	135	142	137	145	138	140	126
	89	121	126	118	125	122	115	126	107	131	129	122	114	113	121	125	121	125	126	127	123	108	118	127	118	152	145	144	140	151	145	148	140	137	133	135	132	144	145	142	136	132	136	142	137	145	140	140	126
	90	121	128	118	126	122	116	126	105	131	129	123	115	114	121	127	121	125	125	127	125	109	118	127	119	152	145	145	139	152	147	149	141	138	133	135	133	143	145	142	136	133	136	143	137	146	140	143	126
	91	122	129	118	127	123	116	126	103	132	129	123	116	114	121	127	122	128	126	128	126	110	120	127	120	152	146	145	139	153	147	149	141	138	134	135	134	144	146	142	133	133	136	143	137	146	141	142	127
	92	122	132	118	127	123	116	127	108	131	130	127	115	115	122	126	122	128	127	131	125	110	121	128	121	153	146	145	140	153	148	149	142	138	134	136	135	144	146	142	133	135	136	144	138	146	141	144	127
	93	122	132	119	128	123	119	127	108	131	130	127	116	115	122	128	122	130	128	131	125	110	119	130	122	153	146	147	140	154	147	150	142	139	134	138	135	145	147	143	134	136	137	143	138	144	141	144	128
	94	124	133	119	129	123	119	127	105	132	131	128	116	116	123	130	123	130	130	132	125	111	121	130	122	155	148	146	140	154	148	151	143	140	135	138	136	146	148	143	136	135	137	143	136	144	141	147	129
	95	123	133	120	128	124	118	128	108	132	132	128	114	116	123	127	123	130	131	132	126	112	122	131	124	155	147	146	141	154	148	151	143	140	136	138	136	147	147	143	137	136	138	144	138	145	142	147	129
	96	126	134	120	130	125	118	128	108	133	133	129	116	117	123	128	123	131	129	132	128	112	121	132	126	154	148	146	141	155	149	152	144	141	136	139	137	146	147	143	137	136	138	144	138	146	144	148	129
	97	125	134	121	130	125	119	128	109	133	134	130	117	117	123	128	123	132	129	135	128	113	121	133	126	154	148	147	145	155	148	152	143	142	137	139	138	148	148	143	137	136	138	144	137	146	144	148	130
	98	127	135	122	132	125	119	128	109	134	135	130	119	118	123	129	123	134	132	136	129	114	124	134	126	154	148	147	144	155	149	153	144	142	137	142	136	143	148	143	137	136	138	144	138	145	144	150	129
	99	126	135	124	132	125	120	127	109	134	135	130	119	118	125	131	123	134	132	136	129	114	123	134	127	155	149	147	144	157	150	153	145	142	138	141	138	141	149	144	138	137	138	145	140	145	144	147	129
	100	127	132	124	132	126	118	129	113	135	136	131	120	119	124	131	123	134	132	137	130	114	125	135	128	155	149	147	145	157	150	154	144	143	138	142	139	143	149	144	138	138	138	145	140	144	143	149	129
[truncated: 74 more columns]

## Sheet: Plasma 1%
	Frame Number	0 pg/mL								1 pg/mL								5 pg/mL								10 pg/mL								20 pg/mL								30 pg/mL
	1	45	39	21	26	14	22	21	13	3	13	28	37	45	41	47	65	41	61	68	61	59	69	63	66	62	49	53	58	43	55	58	61	68	59	71	73	45	33	41	45	64	47	67	66	14	21	53	63
	2	48	47	21	31	22	31	25	22	25	31	29	39	47	48	46	68	44	63	73	64	60	69	64	68	72	55	54	55	50	62	59	65	75	60	79	72	51	40	53	57	66	58	70	66	48	22	55	64
	3	49	49	33	34	22	36	42	25	31	36	31	41	54	52	60	66	48	67	71	65	60	69	63	69	73	55	56	63	53	71	61	67	77	67	78	75	56	48	56	61	68	55	72	67	50	30	59	65
	4	50	50	37	35	23	41	38	35	37	38	33	38	57	60	61	66	48	68	70	65	60	69	67	77	73	61	55	64	56	76	60	64	77	65	79	78	53	56	59	64	68	53	72	68	51	35	62	66
	5	52	50	41	28	16	43	37	42	48	45	35	39	58	65	54	68	50	68	74	68	61	70	67	77	73	61	55	66	61	77	66	60	75	70	79	77	66	53	61	69	64	56	72	68	53	43	65	67
	6	48	51	48	32	18	50	37	42	54	48	35	40	59	69	64	63	52	65	74	69	61	69	67	79	71	58	54	67	69	79	66	68	75	77	81	79	69	56	63	70	71	56	73	68	54	48	65	68
	7	55	52	55	24	26	54	36	51	55	50	38	40	63	75	67	69	66	63	73	71	62	69	68	79	71	57	58	71	75	78	66	69	76	76	82	80	70	61	64	70	79	59	71	69	55	53	67	70
	8	56	53	54	33	27	51	36	55	54	52	42	40	63	81	61	73	73	68	75	69	62	69	66	86	82	58	64	73	74	79	67	65	76	79	83	81	71	62	75	72	81	65	66	69	58	56	67	67
	9	60	52	51	25	28	54	36	56	56	52	43	39	60	77	66	75	75	66	70	68	62	69	65	83	81	58	70	76	76	80	68	67	77	81	82	82	65	62	78	75	83	66	68	69	59	58	68	70
	10	60	52	51	20	35	50	39	59	54	49	48	40	62	75	68	75	78	64	76	69	62	69	72	84	80	59	71	81	79	79	68	64	78	85	84	83	73	70	79	76	84	69	69	70	63	59	69	65
	11	57	52	45	15	40	60	36	62	66	59	51	40	64	77	68	78	80	66	70	68	71	70	67	86	82	63	76	84	79	81	61	71	75	89	85	85	77	69	80	75	86	74	70	70	70	59	69	67
	12	59	50	52	7	42	56	36	62	67	59	58	47	65	79	70	77	81	66	80	71	75	81	72	87	83	68	79	89	80	83	64	71	76	90	86	86	76	71	83	77	86	76	70	70	73	60	70	67
	13	62	49	53	11	48	59	37	67	68	61	60	52	67	80	67	78	83	66	68	69	79	86	78	89	83	69	79	91	79	84	69	68	76	89	87	86	76	73	81	79	88	78	70	73	77	63	62	67
	14	64	46	53	12	53	58	35	66	69	60	62	51	66	81	67	78	80	69	69	69	82	90	78	91	84	75	82	90	86	84	71	69	77	90	88	87	83	74	84	78	88	78	71	82	78	66	64	68
	15	68	43	53	5	55	59	44	63	70	61	63	44	69	82	70	76	83	68	70	70	83	91	78	91	74	79	82	84	84	87	71	73	70	92	89	88	83	76	79	77	92	81	71	86	80	68	69	69
	16	64	57	54	25	60	60	43	67	70	61	65	44	67	86	74	77	84	68	71	71	86	92	84	96	78	81	84	89	85	88	71	74	74	93	95	90	83	77	86	62	94	83	72	86	82	70	67	70
	17	60	58	54	33	63	59	43	73	68	56	71	47	68	86	70	87	85	69	71	71	87	93	88	95	79	82	84	88	88	89	68	68	72	94	93	91	85	72	83	69	94	85	72	90	83	72	71	71
	18	63	55	55	37	66	57	39	74	73	56	70	49	69	87	71	93	85	69	71	73	90	95	82	97	80	84	85	90	89	91	66	67	77	95	97	92	86	76	93	70	95	87	71	91	84	58	71	70
	19	64	55	53	49	66	59	40	69	73	66	72	49	69	89	72	96	87	69	72	73	91	97	83	98	79	84	86	98	90	93	64	67	73	96	96	94	86	74	95	80	97	89	70	91	87	74	69	68
	20	66	54	55	50	67	61	37	71	71	66	75	47	69	90	74	96	87	70	73	74	92	99	82	100	80	85	87	100	92	94	66	68	75	98	97	95	88	75	96	82	97	89	70	93	91	75	68	69
	21	65	48	51	53	56	60	44	78	72	67	72	45	71	91	74	98	88	71	75	76	93	100	84	101	79	85	88	102	94	95	66	69	76	97	97	97	89	76	95	88	98	91	77	95	92	76	69	69
	22	65	49	52	53	62	64	49	78	75	64	76	53	85	94	74	100	89	72	87	75	94	102	89	102	80	87	89	103	95	96	67	69	79	98	101	97	90	78	97	94	99	92	83	95	94	79	70	71
	23	66	51	51	58	69	65	52	81	75	62	78	56	86	95	73	100	92	74	89	77	95	103	92	103	80	88	90	106	96	97	68	68	76	100	98	98	91	85	94	96	100	93	87	98	96	84	72	71
	24	66	55	49	61	58	57	54	77	76	68	75	57	88	95	73	101	93	75	92	77	97	104	92	105	81	89	91	107	97	98	69	69	86	102	99	99	92	89	97	99	101	94	89	98	97	80	74	70
	25	67	56	51	61	58	57	54	81	73	64	76	60	90	97	73	103	94	77	93	76	97	106	94	107	90	90	91	106	98	99	69	70	89	101	100	99	93	90	97	101	103	95	92	100	98	79	76	71
	26	67	54	53	58	60	57	55	83	74	64	79	61	91	99	82	107	94	79	95	77	99	107	95	108	92	92	92	107	99	100	70	84	91	102	101	100	94	91	99	102	105	97	94	100	99	82	77	83
	27	67	56	55	62	59	58	55	82	77	64	67	63	94	100	89	106	95	82	96	77	99	108	97	108	95	93	94	108	100	101	70	87	94	103	105	103	96	94	100	103	106	98	96	101	101	82	78	86
	28	68	63	56	62	62	58	56	82	72	64	68	68	95	101	93	107	95	86	98	77	102	109	98	109	97	94	95	109	103	102	71	89	95	104	104	104	97	96	100	103	107	100	95	103	101	82	85	88
	29	68	63	56	62	71	59	57	86	73	65	71	71	98	102	95	108	95	88	98	78	102	110	103	110	99	96	96	109	103	103	71	91	97	104	105	103	98	100	101	104	108	100	96	104	102	84	87	90
	30	68	65	53	62	71	59	55	87	73	65	71	74	99	103	97	110	95	90	99	82	104	110	101	113	99	97	96	110	105	104	72	93	99	106	105	106	99	100	101	106	109	101	97	105	103	92	89	91
	31	68	64	57	60	72	59	57	89	74	65	75	75	101	105	98	113	95	92	100	86	108	112	102	113	101	98	98	111	106	105	79	94	100	106	107	107	102	103	106	107	110	102	100	106	104	96	91	93
	32	69	64	56	61	77	59	58	87	74	65	74	76	102	106	99	114	96	93	102	91	108	112	103	114	103	99	98	112	106	106	83	96	101	107	108	107	102	103	108	108	112	103	101	107	104	95	92	95
	33	69	63	54	59	83	60	58	86	79	65	75	77	105	106	101	116	98	95	103	95	107	113	105	115	107	100	99	114	108	106	87	97	103	108	111	108	104	105	109	110	112	104	102	108	105	97	94	96
	34	70	61	54	48	85	60	59	91	86	65	74	78	106	107	103	116	99	96	105	96	109	113	108	116	109	101	100	115	109	106	90	99	104	109	108	107	105	106	110	111	113	105	103	109	105	98	96	97
	35	73	58	56	56	87	60	59	90	90	75	76	79	108	108	104	119	99	97	106	99	110	114	109	117	109	102	101	116	107	108	91	99	104	111	109	109	105	108	111	112	113	106	104	110	105	100	97	98
	36	79	65	56	69	88	60	57	91	91	76	78	79	109	111	105	118	100	99	107	101	112	115	110	118	110	102	101	117	109	108	94	102	107	112	112	110	106	109	112	113	115	106	105	112	109	101	98	99
	37	81	58	56	69	90	62	49	92	93	81	78	80	111	111	107	118	101	100	108	102	111	116	111	119	109	103	101	116	111	109	95	103	107	113	113	111	108	111	113	114	115	108	106	114	110	102	100	100
	38	84	59	56	69	91	62	58	95	94	82	80	79	112	112	108	120	101	102	109	104	111	118	112	119	110	104	104	116	111	109	97	104	108	114	114	112	108	112	114	115	117	107	107	114	111	103	102	101
	39	87	60	56	69	93	62	58	94	95	84	83	80	114	113	109	119	102	104	110	105	112	119	114	121	109	105	105	117	112	110	99	105	109	115	116	113	110	113	114	117	118	108	108	116	111	105	103	103
	40	92	60	58	70	95	62	59	95	96	86	84	80	114	114	111	122	102	105	111	106	112	120	115	122	110	107	106	120	113	110	100	107	111	115	116	114	111	115	114	118	120	111	111	117	110	105	105	103
	41	93	60	59	71	97	63	59	96	98	87	85	82	116	114	112	123	102	106	112	107	113	120	115	123	112	107	107	120	113	110	102	108	112	116	117	113	112	115	115	119	120	113	111	118	110	107	105	105
	42	95	61	57	71	98	63	59	100	99	89	85	83	116	115	114	124	103	107	113	109	115	121	117	124	114	108	109	120	114	110	103	109	112	116	118	114	113	115	116	119	121	114	113	119	110	107	106	105
	43	96	68	58	72	101	63	59	101	100	91	86	84	118	116	115	124	103	108	116	111	115	122	117	124	115	109	109	121	114	110	105	110	114	118	119	113	114	116	118	120	121	113	112	120	110	108	108	106
	44	98	71	60	73	101	66	60	104	101	92	87	84	118	117	116	126	103	109	117	111	116	123	118	127	115	109	109	122	115	110	104	112	114	118	119	115	115	118	119	121	122	115	114	120	110	109	109	107
	45	99	74	62	73	103	75	60	105	103	94	88	86	120	118	117	127	104	110	117	113	116	124	119	127	116	110	110	122	115	110	106	112	115	119	119	116	115	117	120	123	123	116	115	121	111	110	110	111
	46	100	70	73	73	104	79	61	106	104	94	89	86	120	118	116	124	104	111	119	114	117	124	120	128	116	111	110	123	116	110	107	113	117	120	120	116	117	119	120	123	124	117	116	122	111	110	111	111
	47	101	87	74	73	104	81	61	104	105	95	90	87	121	119	117	127	104	112	119	115	118	124	120	129	118	111	113	123	117	111	107	114	118	121	121	116	117	120	121	123	125	118	117	122	111	110	112	111
	48	103	89	78	72	107	84	63	105	106	96	90	88	122	120	119	128	105	112	120	116	119	125	118	130	119	112	113	122	117	111	108	115	120	123	120	117	116	121	121	125	125	119	118	123	112	111	112	111
	49	104	90	78	73	107	85	63	106	106	98	91	91	123	121	120	129	105	114	122	117	119	127	121	130	119	112	114	123	119	111	109	117	120	122	121	117	118	122	122	126	126	119	119	123	112	111	114	112
	50	105	94	81	74	108	87	63	106	107	100	92	90	124	121	121	130	105	115	123	118	120	127	120	131	120	113	115	123	119	112	110	117	120	123	123	117	118	124	123	128	126	120	120	123	112	112	115	111
	51	106	94	82	75	109	89	71	110	108	100	91	90	125	122	121	131	105	116	123	119	121	127	124	132	123	115	116	123	122	112	112	118	120	124	123	118	119	125	125	129	127	121	121	124	113	111	117	111
	52	108	97	84	76	111	92	75	108	109	100	92	92	125	123	122	132	105	117	125	121	121	128	125	132	121	116	118	124	122	113	111	120	121	124	123	118	120	126	127	129	128	122	123	125	113	112	117	114
	53	109	97	85	77	111	93	78	109	110	102	92	93	125	123	123	133	106	117	125	122	123	127	126	133	122	117	119	123	122	114	112	121	123	126	121	118	121	126	127	130	129	122	123	124	113	112	119	115
	54	110	99	86	78	112	95	79	108	113	103	92	94	125	123	126	133	106	118	127	123	124	129	126	134	124	117	119	124	123	114	113	122	124	127	123	118	123	127	128	132	129	123	124	125	114	112	120	117
	55	111	101	87	80	113	98	81	108	114	104	92	93	125	123	127	135	107	119	127	124	124	130	127	134	126	118	119	127	124	117	113	122	125	127	123	120	124	129	129	132	130	124	125	129	114	113	121	118
	56	112	102	88	82	114	99	83	111	115	104	92	94	126	123	126	136	107	120	128	125	125	130	128	135	126	118	120	127	124	117	114	123	126	127	125	120	124	129	128	135	131	125	125	130	115	113	122	119
	57	113	103	89	83	115	99	84	111	116	105	92	93	126	123	127	134	108	121	129	126	125	131	129	135	124	120	120	127	125	117	117	124	125	129	123	121	125	130	128	135	132	127	126	131	115	113	123	119
	58	114	103	90	85	114	100	88	114	116	106	92	94	127	124	128	134	108	122	134	127	126	131	129	136	125	119	121	130	125	118	117	124	126	129	126	122	126	131	129	137	132	126	127	131	116	113	124	120
	59	114	105	91	86	114	100	90	113	117	107	93	94	126	124	128	135	109	123	134	128	127	132	131	136	128	120	123	130	126	118	119	125	127	129	126	122	124	132	130	136	133	126	128	131	116	113	125	120
	60	115	107	92	88	115	102	92	114	118	108	93	95	127	125	129	137	109	124	135	129	128	133	130	137	128	122	123	130	126	118	121	125	128	131	126	122	127	132	129	137	133	127	127	132	117	114	125	121
	61	116	108	93	89	116	102	93	121	119	109	93	96	128	125	129	135	109	124	137	130	128	134	132	137	128	121	124	130	126	119	123	127	129	131	128	123	127	133	133	139	134	128	129	134	117	115	126	122
	62	117	109	94	92	117	103	95	119	119	109	93	97	130	125	129	136	109	125	137	131	129	134	133	137	131	122	124	130	127	119	124	129	130	132	128	123	127	134	134	140	135	129	130	134	118	115	127	122
	63	118	110	95	94	119	104	96	120	120	110	94	97	130	125	129	134	110	126	138	131	129	134	134	138	131	124	125	131	128	119	125	130	131	133	129	124	128	134	133	141	135	130	130	135	118	115	128	124
	64	118	109	96	97	120	105	97	117	121	112	96	98	130	125	129	135	111	126	139	131	130	135	134	137	132	124	126	132	127	120	126	130	132	135	128	123	128	135	133	140	136	130	131	135	118	115	129	123
	65	119	111	97	100	121	106	98	119	121	113	98	98	130	127	132	136	112	126	140	132	130	135	135	140	132	124	127	132	127	120	126	130	133	134	128	123	128	136	133	141	136	131	132	136	119	115	130	125
	66	119	112	98	104	122	106	99	119	119	114	98	99	130	128	133	137	112	127	141	135	131	136	133	143	133	125	127	132	127	120	127	131	133	134	128	123	129	137	137	143	137	133	132	136	119	116	131	127
	67	120	113	99	103	122	108	100	119	120	115	99	100	131	128	133	137	112	126	140	134	132	137	130	143	134	125	128	132	127	120	128	132	133	135	129	123	129	140	138	144	137	133	133	137	119	117	131	127
	68	121	115	100	107	122	109	101	120	122	116	99	101	131	128	132	135	112	127	141	136	132	136	133	144	134	125	128	133	128	121	128	132	133	136	129	123	129	142	138	144	137	134	134	137	120	118	131	127
	69	121	115	101	108	123	110	102	120	123	113	97	104	131	129	133	136	112	129	141	137	133	137	139	144	138	126	129	133	129	122	129	134	134	136	129	124	129	142	137	145	140	136	135	137	120	118	132	127
	70	122	116	102	110	124	110	103	122	124	114	99	105	131	129	133	133	112	130	142	138	133	139	140	144	137	126	130	132	129	122	130	135	134	137	129	125	131	143	138	144	139	138	136	138	121	120	132	127
	71	123	117	103	111	125	111	104	123	127	118	99	107	132	129	133	134	111	131	144	138	134	139	141	145	136	127	130	132	129	122	131	136	135	137	130	124	132	144	139	146	140	138	136	137	121	119	133	128
	72	122	118	104	112	126	112	105	124	126	119	101	106	133	131	133	136	112	131	144	139	134	140	141	145	137	129	131	133	129	122	131	137	136	138	131	126	132	144	137	147	140	138	136	137	121	119	136	129
	73	123	119	104	113	126	113	106	124	127	120	102	106	133	132	133	136	112	134	147	140	135	140	142	146	137	128	130	132	129	123	132	138	137	139	131	125	132	145	136	148	141	140	138	138	122	120	137	129
	74	124	120	105	114	127	114	107	125	127	120	103	107	134	132	133	136	112	135	149	141	135	142	142	146	138	129	131	133	129	123	133	139	140	138	131	126	132	145	137	148	140	139	139	138	122	119	137	129
	75	124	120	106	114	128	115	108	125	128	121	101	108	134	132	133	137	112	135	148	141	136	142	143	146	140	130	132	132	128	123	134	139	140	140	131	125	133	144	137	149	142	140	140	139	122	119	136	130
	76	125	121	107	115	129	115	109	128	129	119	101	109	134	132	134	133	112	135	149	143	136	143	143	146	139	130	134	130	128	124	134	140	141	140	132	127	133	146	137	149	143	140	140	138	122	120	136	131
	77	126	122	108	117	129	116	110	128	128	121	101	109	136	132	134	136	113	135	150	143	137	143	144	146	140	131	134	133	129	124	134	143	141	141	132	127	133	146	137	148	143	141	140	138	123	121	138	132
	78	127	123	108	118	130	117	110	129	129	122	102	108	136	134	134	137	113	136	150	143	138	142	144	145	141	133	135	137	132	125	135	145	143	141	132	128	134	146	137	149	144	142	140	138	124	122	139	132
	79	127	124	109	116	131	117	111	130	130	123	104	109	137	134	135	138	114	137	150	144	139	142	145	146	142	132	136	137	136	125	136	145	143	142	132	128	134	146	140	150	144	143	143	138	124	122	140	133
	80	129	125	111	117	131	118	112	131	131	123	104	109	135	134	135	138	114	138	151	144	139	145	145	148	142	133	135	137	137	126	136	144	144	143	132	128	134	147	140	151	145	145	142	138	124	122	141	133
	81	129	125	113	118	132	119	112	130	132	124	104	110	136	134	135	138	115	139	152	145	140	146	146	148	140	135	135	136	138	127	138	145	145	143	133	129	134	147	140	152	145	146	142	138	125	122	140	133
	82	130	126	114	119	133	119	113	132	133	125	104	111	137	134	136	138	115	139	152	146	141	144	146	148	142	133	136	136	136	126	140	146	144	145	133	127	134	148	140	153	144	145	143	140	125	123	141	134
	83	131	127	114	120	134	120	114	133	134	125	105	111	139	135	136	137	115	138	153	147	141	147	146	149	143	134	136	137	136	126	140	146	144	145	134	129	135	149	141	153	143	146	144	140	125	125	142	135
	84	131	128	115	121	135	120	115	133	135	127	102	112	139	135	138	138	116	140	153	147	142	147	146	149	143	135	137	137	136	127	141	148	145	145	135	130	136	149	141	154	142	145	145	140	126	125	143	136
	85	132	128	115	122	135	122	115	136	136	123	106	112	140	135	138	138	117	141	154	147	142	148	145	149	143	135	138	137	137	128	142	147	147	146	136	132	136	149	142	153	145	148	146	143	126	126	143	137
	86	131	129	116	122	136	122	117	137	136	127	106	113	140	136	138	137	117	142	155	148	141	148	143	150	146	136	139	138	136	128	143	148	148	146	134	131	136	150	142	154	146	148	146	143	127	126	144	137
	87	132	130	117	123	136	123	118	137	136	128	106	113	140	136	138	139	117	141	155	149	142	149	147	150	145	136	138	137	136	128	140	148	148	147	134	131	136	150	142	154	146	147	147	143	127	125	145	138
	88	135	131	118	124	137	123	119	139	137	126	107	114	141	137	139	137	118	142	156	150	142	149	147	149	146	137	138	137	136	128	141	148	150	147	134	131	137	150	142	156	145	148	146	144	127	127	145	139
	89	136	132	118	125	138	123	120	139	138	127	106	114	141	137	139	138	117	141	156	150	142	150	149	148	147	138	140	139	136	129	141	148	149	148	135	131	137	151	142	155	146	147	146	144	128	127	146	139
	90	136	132	119	126	138	124	120	140	139	127	106	115	141	137	139	139	117	141	157	150	143	150	149	149	146	138	140	139	136	129	142	149	150	148	135	132	139	151	142	156	147	147	147	143	128	128	146	140
	91	137	132	120	127	139	126	121	139	140	128	107	116	141	137	140	138	119	142	157	152	144	150	151	150	147	138	141	140	137	130	143	150	152	149	135	133	139	151	143	156	145	148	147	144	129	127	147	141
	92	138	132	120	128	140	126	122	137	140	131	107	119	141	137	141	138	119	142	157	152	144	151	152	150	149	138	140	140	137	131	143	150	152	149	138	133	139	151	144	157	146	148	148	145	129	127	147	141
	93	138	132	121	129	141	127	123	137	140	131	107	120	143	137	141	138	119	143	158	152	145	151	152	152	149	139	141	140	137	130	144	150	153	150	140	134	141	152	144	158	146	148	148	146	129	128	148	141
	94	140	133	122	130	141	127	122	139	141	132	106	120	143	137	141	138	120	143	158	152	145	152	153	152	149	141	140	141	138	131	144	150	152	150	136	135	140	152	144	158	146	149	149	146	130	129	148	141
	95	139	134	123	132	142	128	123	141	141	132	106	121	143	137	141	137	120	143	158	152	146	152	153	152	150	147	142	141	138	131	145	149	152	151	139	135	140	154	145	158	149	150	149	146	130	129	149	141
	96	140	135	125	133	142	128	123	142	142	133	107	119	144	138	142	137	121	143	160	154	146	153	153	153	150	146	142	141	140	131	145	150	152	151	139	135	140	154	145	159	151	150	149	146	130	129	149	142
	97	141	136	125	133	143	129	124	142	142	133	108	119	143	138	142	137	121	143	159	155	146	155	153	152	151	146	142	138	140	132	146	151	153	151	139	135	140	154	146	161	151	151	150	146	132	130	150	143
	98	141	136	126	132	143	129	125	144	144	135	109	122	143	139	143	135	121	143	159	155	147	154	152	152	151	147	143	138	141	132	148	153	155	152	140	136	140	153	146	162	151	152	150	146	132	130	151	143
	99	141	137	127	133	144	130	126	144	144	135	110	123	142	139	143	138	121	144	160	155	149	153	151	153	154	148	141	139	141	133	151	154	156	152	139	136	140	154	147	162	152	153	150	146	132	130	151	143
	100	143	137	127	133	144	131	126	144	145	136	110	123	142	140	143	138	121	144	160	156	148	154	152	153	156	148	143	138	140	133	152	154	155	152	139	136	142	156	148	162	152	152	150	147	133	131	152	144
[truncated: 74 more columns]

## Sheet: DI water
		Chip #1	Chip #2	Chip #3	Chip #4	Chip #5	Chip #6	Chip #7	Chip #8															l'																				K
	Frame Number	0 pg/mL	1 pg/mL	5 pg/mL	10 pg/mL	50 pg/mL	100 pg/mL	500 pg/mL	1000 pg/mL														Time	0 pg/mL	1 pg/mL	5 pg/mL	10 pg/mL	50 pg/mL	100 pg/mL	500 pg/mL	1000 pg/mL												Time	0 pg/mL	1 pg/mL	5 pg/mL	10 pg/mL	50 pg/mL	100 pg/mL
	1	10	10	12.25	12.5	10	7	11.5	8.75														1	11.3735	11.1005	11.6423	11.0768	11.8797	11.2336	11.292	11.5401												1	10	10	12.25	12.5	10	7
	2	12.25	18.6667	15	24.5	12.75	16.75	18	11														2	16.0846	15.6984	16.4646	15.665	16.8004	15.8868	15.9693	16.3202												2	8.66206	13.1993	10.6066	17.3241	9.01561	11.844
	3	15.75	23	19.25	28.25	15	22	25.25	21.5														3	19.6995	19.2266	20.165	19.1856	20.5762	19.4572	19.5583	19.988												3	9.09327	13.2791	11.114	16.3101	8.66025	12.7017
	4	26	25.6667	21	30	22.75	39	29.25	24.75														4	22.747	22.2009	23.2845	22.1537	23.7594	22.4673	22.584	23.0802												4	13	12.8333	10.5	15	11.375	19.5
	5	37.5	27.3333	27	37.75	28.25	42.75	33.5	39.25														5	25.4319	24.8214	26.0329	24.7685	26.5638	25.1192	25.2496	25.8044												5	16.7705	12.2238	12.0748	16.8823	12.6338	19.1184
	6	37	28	31.5	36	35.25	46.25	35	39.75														6	27.8593	27.1905	28.5176	27.1326	29.0992	27.5167	27.6596	28.2674												6	15.1052	11.431	12.8598	14.6969	14.3908	18.8815
	7	37.25	25.6667	34.75	40	41.5	49.75	37	42.5														7	30.0914	29.3691	30.8025	29.3065	31.4307	29.7214	29.8758	30.5322												7	14.0792	9.70109	13.1343	15.1186	15.6855	18.8037
	8	37.75	27.6667	37	44.75	46.25	51.75	48.5	49.5														8	32.1691	31.3969	32.9293	31.33	33.6008	31.7735	31.9386	32.6403												8	13.3466	9.78164	13.0815	15.8215	16.3518	18.2964
	9	41.75	30.6667	42	49	53.75	54	52.25	56.75														9	34.1205	33.3014	34.9268	33.2305	35.6391	33.7009	33.876	34.6203												9	13.9167	10.2222	14	16.3333	17.9167	18
	10	43.25	32.6667	44.5	51.25	56.5	54	52.25	63.5														10	35.9662	35.1027	36.8161	35.028	37.5669	35.5239	35.7084	36.493												10	13.6769	10.3301	14.0721	16.2067	17.8669	17.0763
	11	43.25	33	44.5	53.25	60.25	55.25	54.25	66.5														11	37.7216	36.8161	38.613	36.7377	39.4005	37.2577	37.4513	38.2742												11	13.0404	9.94987	13.4173	16.0555	18.1661	16.6585
	12	45.75	36	48.25	53	62.5	56	54	73														12	39.399	38.4531	40.33	38.3713	41.1524	38.9144	39.1166	39.9761												12	13.2069	10.3923	13.9286	15.2998	18.0422	16.1658
	13	45.25	39.6667	51.5	52.5	66.25	56	54	73.25														13	41.0077	40.0233	41.9768	39.9381	42.8328	40.5034	40.7138	41.6084												13	12.5501	11.0016	14.2835	14.5609	18.3744	15.5316
	14	46.75	39	52.25	53.5	68	55.75	54.75	76														14	42.5557	41.5341	43.5614	41.4457	44.4497	42.0324	42.2507	43.1791												14	12.4945	10.4232	13.9644	14.2985	18.1738	14.8998
	15	46	41.6667	50.25	56.75	69.25	58.5	55.25	76.5														15	44.0494	42.9919	45.0903	42.9004	46.0098	43.5077	43.7337	44.6946												15	11.8771	10.7583	12.9745	14.6528	17.8803	15.1046
	16	46.75	44	47	58.75	70.75	63.5	56	76.25														16	45.494	44.4019	46.5691	44.3073	47.5187	44.9345	45.1679	46.1604												16	11.6875	11	11.75	14.6875	17.6875	15.875
	17	47.5	47.3333	47.75	60	72	66.75	58.75	77														17	46.8941	45.7684	48.0023	45.6709	48.9812	46.3174	46.558	47.581												17	11.5204	11.48	11.5811	14.5521	17.4626	16.1893
	18	49	51.6667	49	61	75	69.25	58.75	83.75														18	48.2537	47.0953	49.3939	46.995	50.4012	47.6603	47.9078	48.9605												18	11.5494	12.178	11.5494	14.3778	17.6777	16.3224
	19	52.75	49.3333	49.5	60.75	84	72.25	60	83.5														19	49.5759	48.3858	50.7475	48.2828	51.7824	48.9663	49.2206	50.3021												19	12.1017	11.3178	11.3561	13.937	19.2709	16.5753
	20	54	51.3333	50.75	62.75	88.5	74.25	63	86														20	50.8638	49.6428	52.0658	49.5371	53.1276	50.2383	50.4993	51.6089												20	12.0748	11.4785	11.348	14.0313	19.7892	16.6028
	21	54.5	52.3333	54.25	64.25	90.25	75.75	71.75	95.25														21	52.1199	50.8687	53.3516	50.7604	54.4396	51.479	51.7464	52.8834												21	11.8929	11.4201	11.8383	14.0205	19.6942	16.53
	22	55.5	55.3333	56.25	66.5	94.25	78.5	74	97.25														22	53.3464	52.0658	54.6071	51.9549	55.7207	52.6904	52.9641	54.1279												22	11.8326	11.7971	11.9925	14.1778	20.0942	16.7363
	23	56.5	58	55.25	71.5	92.75	80.5	78.5	97.5														23	54.5454	53.236	55.8343	53.1226	56.973	53.8746	54.1545	55.3444												23	11.7811	12.0938	11.5204	14.9088	19.3397	16.7854
	24	56.75	60	65	74.25	95.25	80.25	82.5	97.5														24	55.7185	54.3809	57.0352	54.2652	58.1983	55.0333	55.3192	56.5347												24	11.584	12.2474	13.2681	15.1562	19.4428	16.381
	25	57.25	62.3333	69	72.25	97.75	84.75	82.25	101														25	56.8675	55.5023	58.2113	55.3841	59.3984	56.1681	56.4599	57.7005												25	11.45	12.4667	13.8	14.45	19.55	16.95
	26	56	64.3333	70.5	73.25	96	86	88.75	99.5														26	57.9937	56.6015	59.3641	56.481	60.5748	57.2805	57.5781	58.8432												26	10.9825	12.6168	13.8262	14.3655	18.8271	16.866
	27	59	64.3333	77.5	77.75	97.25	86.75	89.25	101.5														27	59.0984	57.6797	60.495	57.5569	61.7287	58.3716	58.6749	59.9641												27	11.3546	12.381	14.9149	14.963	18.7158	16.695
	28	58.5	64.3333	80.5	73.5	96.5	89.25	87	103.25														28	60.1829	58.7381	61.6051	58.6131	62.8614	59.4428	59.7516	61.0645												28	11.0555	12.1579	15.2131	13.8902	18.2368	16.8667
	29	59.5	65.6667	79.5	73.75	100.5	93.25	93.5	104.25														29	61.2482	59.7778	62.6955	59.6505	63.9741	60.4949	60.8092	62.1453												29	11.0489	12.194	14.7628	13.695	18.6624	17.3161
	30	61.5	68.6667	84.5	78.75	103	94.25	95.5	106.5														30	62.2952	60.7997	63.7673	60.6703	65.0677	61.5291	61.8488	63.2077												30	11.2283	12.5368	15.4275	14.3777	18.8051	17.2076
	31	60.75	70.3333	86.25	84	103.5	95.5	97.75	106.5														31	63.325	61.8048	64.8214	61.6732	66.1433	62.5462	62.8711	64.2525												31	10.911	12.6322	15.491	15.0868	18.5891	17.1523
	32	62.25	76	89	86	105.25	96.75	99.5	106.5														32	64.3382	62.7937	65.8586	62.66	67.2017	63.547	63.8771	65.2806												32	11.0043	13.435	15.7331	15.2028	18.6057	17.1031
	33	65	75.6667	91.5	85.5	105.25	98.25	100.75	107.5														33	65.3358	63.7673	66.8797	63.6315	68.2436	64.5323	64.8675	66.2928												33	11.315	13.1719	15.9281	14.8836	18.3217	17.1031
	34	66.5	71.6667	92.75	85.25	107.25	99.5	101.25	107.75														34	66.3183	64.7263	67.8855	64.5885	69.2699	65.5027	65.843	67.2898												34	11.4047	12.2907	15.9065	14.6203	18.3932	17.0641
	35	66.25	73.3333	93.5	81.25	108	100.25	103.5	111.5														35	67.2865	65.6712	68.8766	65.5314	70.2812	66.459	66.8043	68.2721												35	11.1983	12.3956	15.8044	13.7338	18.2553	16.9453
	36	66.5	84.6667	94.5	85.75	107.75	101.75	105	109.5														36	68.241	66.6028	69.8536	66.461	71.2781	67.4018	67.7519	69.2406												36	11.0833	14.1111	15.75	14.2917	17.9583	16.9583
	37	65.25	81	97.75	88.5	109.75	104.75	105	109.5														37	69.1823	67.5215	70.8171	67.3777	72.2613	68.3315	68.6865	70.1957												37	10.727	13.3163	16.07	14.5493	18.0428	17.2208
	38	65.25	83.3333	96.75	89	109	103.75	106.25	110.75														38	70.1109	68.4279	71.7677	68.2822	73.2313	69.2487	69.6085	71.1379												38	10.5849	13.5185	15.6949	14.4377	17.6821	16.8305
	39	65.75	85.3333	96.75	89.25	110.75	104.25	106.5	110.25														39	71.0275	69.3224	72.7059	69.1748	74.1886	70.154	70.5184	72.0679												39	10.5284	13.6643	15.4924	14.2914	17.7342	16.6934
	40	67	88.3333	98.5	91.25	111.5	104.75	107.25	110.5														40	71.9323	70.2055	73.6321	70.056	75.1337	71.0477	71.4168	72.986												40	10.5936	13.9667	15.5742	14.4279	17.6297	16.5624
	41	66.75	89.3333	100.5	96.5	112.25	109.25	108	111.25														41	72.8259	71.0777	74.5469	70.9263	76.0671	71.9303	72.304	73.8927												41	10.4246	13.9515	15.6955	15.0708	17.5305	17.062
	42	68.5	91.3333	105.25	93.5	112.25	106.25	112.75	112														42	73.7087	71.9392	75.4505	71.7861	76.9892	72.8022	73.1804	74.7884												42	10.5698	14.093	16.2404	14.4274	17.3206	16.3947
	43	75.25	94.6667	104.75	94.5	113.25	108	109	113.75														43	74.581	72.7906	76.3434	72.6356	77.9003	73.6638	74.0465	75.6735												43	11.4755	14.4365	15.9742	14.4111	17.2705	16.4698
	44	75.25	95.6667	103.75	97.25	114.25	108.25	109.75	114.25														44	75.4432	73.6321	77.226	73.4754	78.8009	74.5155	74.9026	76.5483												44	11.3444	14.4223	15.6409	14.661	17.2238	16.3193
	45	79	98.3333	103.75	100.5	115	108.75	110.75	115														45	76.2957	74.4642	78.0987	74.3056	79.6914	75.3575	75.7489	77.4133												45	11.7766	14.6587	15.4661	14.9817	17.1432	16.2115
	46	82	97.6667	104.75	97	116.5	111	110.5	115.75														46	77.1388	75.287	78.9617	75.1267	80.572	76.1902	76.586	78.2687												46	12.0902	14.4002	15.4445	14.3019	17.177	16.3661
	47	86	99	105.5	97	116.75	111	110.5	116														47	77.9728	76.1009	79.8153	75.9389	81.443	77.0139	77.414	79.1149												47	12.5444	14.4406	15.3888	14.1489	17.0297	16.191
	48	90.25	100.333	106	97.5	116.75	111.75	111.5	116.75														48	78.7979	76.9063	80.66	76.7425	82.3049	77.8289	78.2332	79.9521												48	13.0265	14.4819	15.2998	14.0729	16.8514	16.1297
	49	94.25	102	106.5	97.25	117.5	112.25	111.25	116.75														49	79.6145	77.7032	81.4959	77.5378	83.1578	78.6354	79.0439	80.7807												49	13.4643	14.5714	15.2143	13.8929	16.7857	16.0357
	50	96	102.333	107.75	96	117.75	112.75	112	117														50	80.4228	78.4921	82.3232	78.325	84.0021	79.4338	79.8464	81.6008												50	13.5765	14.4721	15.2382	13.5765	16.6524	15.9453
	51	95.75	104	109.75	97.25	119	113.75	112.25	117.5														51	81.223	79.2732	83.1424	79.1044	84.8379	80.2242	80.6409	82.4128												51	13.4077	14.5629	15.3681	13.6177	16.6633	15.9282
	52	98.25	104.667	110	99	119.25	113.75	112.75	117.75														52	82.0155	80.0466	83.9536	79.8761	85.6656	81.0069	81.4277	83.2168												52	13.6248	14.5147	15.2543	13.7288	16.537	15.7743
	53	100.25	105.667	114.75	98.5	120.25	114	113.75	118.5														53	82.8003	80.8126	84.757	80.6405	86.4854	81.7821	82.2069	84.0132												53	13.7704	14.5144	15.7621	13.53	16.5176	15.6591
	54	100.75	107	114.25	101.5	121	114.75	113.75	120														54	83.5778	81.5714	85.5528	81.3977	87.2975	82.55	82.9788	84.8021												54	13.7103	14.5609	15.5475	13.8124	16.466	15.6155
	55	101.75	108.333	116.25	102.25	122	117.5	115.25	120.5														55	84.3481	82.3232	86.3413	82.148	88.1021	83.3108	83.7436	85.5837												55	13.72	14.6077	15.6751	13.7874	16.4505	15.8437
	56	102.5	108.667	113.25	102.25	123.25	115.5	117.25	121.25														56	85.1115	83.0683	87.1227	82.8914	88.8994	84.0648	84.5015	86.3582												56	13.6971	14.5212	15.1337	13.6637	16.47	15.4343
	57	103.75	110.333	114	103	124.75	115.75	117	121.5														57	85.868	83.8067	87.8972	83.6282	89.6897	84.812	85.2526	87.1258												57	13.742	14.614	15.0997	13.6427	16.5235	15.3315
	58	104.25	110.667	119.5	103	124.5	116.25	117	121.5														58	86.618	84.5386	88.6648	84.3586	90.473	85.5528	85.9972	87.8868												58	13.6887	14.5312	15.6911	13.5246	16.3477	15.2644
	59	105.5	111.333	115	103.25	125.5	117	118	122.25														59	87.3615	85.2643	89.4259	85.0827	91.2496	86.2871	86.7354	88.6412												59	13.7349	14.4944	14.9717	13.442	16.3387	15.2321
	60	107.25	111.667	116	103.75	125.75	116.75	118.25	122.5														60	88.0987	85.9838	90.1806	85.8007	92.0197	87.0153	87.4673	89.3892												60	13.8459	14.4161	14.9755	13.3941	16.2343	15.0724
	61	107.5	112.667	115.75	104.75	126.75	118.25	117.75	122.75														61	88.8299	86.6974	90.929	86.5128	92.7833	87.7374	88.1932	90.131												61	13.764	14.4255	14.8203	13.4119	16.2287	15.1404
	62	107.75	113.667	117	105.5	126.5	118.75	118	123.5														62	89.555	87.4051	91.6713	87.219	93.5407	88.4537	88.9132	90.8668												62	13.6843	14.4357	14.859	13.3985	16.0655	15.0813
	63	108.25	114.667	117.25	106	128	119	118.5	123.75														63	90.2743	88.1072	92.4076	87.9196	94.2921	89.1642	89.6274	91.5967												63	13.6382	14.4466	14.7721	13.3547	16.1265	14.9926
	64	109.75	115.333	117.5	106.25	128.75	119.25	119	124														64	90.988	88.8037	93.1381	88.6146	95.0375	89.869	90.3359	92.3208												64	13.7188	14.4167	14.6875	13.2812	16.0938	14.9062
	65	110	116.333	119.25	106.25	129.75	119.5	120	124.5														65	91.6961	89.4948	93.8629	89.3042	95.7771	90.5684	91.0389	93.0392												65	13.6438	14.4294	14.7911	13.1787	16.0935	14.8222
	66	107.5	117	119.25	107.25	129.75	119.75	119.5	125														66	92.3987	90.1806	94.5822	89.9886	96.511	91.2624	91.7365	93.7522												66	13.2323	14.4017	14.6787	13.2016	15.9711	14.7402
	67	110.75	117.333	120.25	107.75	130.25	120.25	121.5	125														67	93.0961	90.8612	95.296	90.6678	97.2394	91.9512	92.4289	94.4598												67	13.5303	14.3345	14.6909	13.1638	15.9126	14.6909
	68	110.25	118.667	121	108.25	130.5	120.5	121.75	125.75														68	93.7883	91.5368	96.0046	91.3419	97.9624	92.6349	93.1161	95.1621												68	13.3698	14.3904	14.6734	13.1272	15.8254	14.6128
	69	109.75	119	124.75	108.5	131	121	122.25	126														69	94.4754	92.2074	96.7079	92.011	98.6801	93.3135	93.7983	95.8592												69	13.2123	14.3259	15.0181	13.0619	15.7705	14.5667
	70	114.5	119.333	124	109	131.75	121.25	122.25	127														70	95.1575	92.8731	97.4062	92.6754	99.3926	93.9873	94.4755	96.5514												70	13.6854	14.2631	14.8208	13.028	15.7471	14.4921
	71	112	120.333	127.75	110	131.5	121.75	123	127														71	95.8348	93.5342	98.0995	93.335	100.1	94.6562	95.148	97.2386												71	13.292	14.2809	15.1611	13.0546	15.6062	14.4491
	72	114.25	120.667	123	110.75	132.25	122.5	124.25	127.5														72	96.5073	94.1906	98.7879	93.99	100.802	95.3205	95.8157	97.921												72	13.4645	14.2207	14.4957	13.052	15.5858	14.4368
	73	116	122	123.5	111.5	132.25	123.5	124.5	128														73	97.1752	94.8424	99.4716	94.6405	101.5	95.9802	96.4788	98.5986												73	13.5768	14.279	14.4546	13.0501	15.4787	14.4546
	74	116.5	123	124.5	111.75	133.75	123.75	125.25	128.25														74	97.8385	95.4898	100.151	95.2865	102.193	96.6353	97.1373	99.2717												74	13.5428	14.2985	14.4728	12.9907	15.5481	14.3856
	75	118.75	123.333	125.25	112	133.75	124	125.5	128.75														75	98.4974	96.1328	100.825	95.9281	102.881	97.2861	97.7915	99.9402												75	13.7121	14.2413	14.4626	12.9326	15.4441	14.3183
	76	120.75	124.333	125.25	112.75	134.75	123.75	126.25	129.25														76	99.1519	96.7716	101.495	96.5656	103.565	97.9325	98.4412	100.604												76	13.851	14.262	14.3672	12.9333	15.4569	14.1951
	77	121.5	125	125.75	113	135.5	124.25	125.25	129.5														77	99.802	97.4062	102.16	97.1988	104.244	98.5747	99.0868	101.264												77	13.8462	14.2451	14.3305	12.8775	15.4417	14.1596
	78	123.25	125	126.5	112.75	135.75	124.5	126.75	130														78	100.448	98.0366	102.822	97.8279	104.919	99.2127	99.7281	101.919												78	13.9553	14.1535	14.3233	12.7664	15.3707	14.0968
	79	124	125.333	127	113	136	125.25	127	130.5														79	101.09	98.6631	103.479	98.453	105.589	99.8467	100.365	102.571												79	13.9511	14.1011	14.2886	12.7135	15.3012	14.0917
	80	127.25	126	127.5	113.25	135.75	125.75	127.75	131														80	101.728	99.2856	104.132	99.0742	106.255	100.477	100.999	103.218												80	14.227	14.0872	14.2549	12.6617	15.1773	14.0593
	81	126.25	126.667	128.25	114	137	126.25	127.25	132														81	102.361	99.9042	104.78	99.6915	106.917	101.103	101.628	103.861												81	14.0278	14.0741	14.25	12.6667	15.2222	14.0278
	82	125.5	127	129.25	114.25	136.75	127	127.75	132.5														82	102.991	100.519	105.425	100.305	107.575	101.725	102.253	104.5												82	13.8592	14.0248	14.2733	12.6168	15.1015	14.0248
	83	126.75	127.667	130	115.25	137.5	127	128	132.75														83	103.617	101.13	106.066	100.915	108.229	102.343	102.875	105.135												83	13.9126	14.0132	14.2694	12.6503	15.0926	13.9401
	84	128.25	127.667	130.25	115	137.75	127.25	128	133.5														84	104.24	101.737	106.703	101.521	108.879	102.958	103.493	105.767												84	13.9932	13.9296	14.2114	12.5475	15.0298	13.8841
	85	129	128.333	131	115.5	138.25	128	128.25	134														85	104.858	102.341	107.336	102.123	109.525	103.569	104.107	106.394												85	13.992	13.9197	14.2089	12.5277	14.9953	13.8835
	86	129	129.667	132	116.5	138.5	128.25	128.5	133.75														86	105.473	102.941	107.966	102.722	110.168	104.176	104.718	107.018												86	13.9104	13.9823	14.2339	12.5625	14.9348	13.8296
	87	128.75	130	132.5	116.5	139	128.75	129.75	134.5														87	106.085	103.538	108.592	103.318	110.806	104.78	105.325	107.639												87	13.8034	13.9375	14.2055	12.4901	14.9024	13.8034
	88	129.5	130.333	133.25	117	139.5	129.5	129.75	134.75														88	106.693	104.132	109.214	103.91	111.441	105.381	105.928	108.256												88	13.8047	13.8936	14.2045	12.4722	14.8707	13.8047
	89	130	131.333	134	117	139.5	129.75	130	135.25														89	107.297	104.722	109.833	104.499	112.073	105.978	106.528	108.869												89	13.78	13.9213	14.204	12.402	14.787	13.7535
	90	131.25	131	134.5	117.5	140.25	130	130	135.25														90	107.898	105.308	110.448	105.084	112.701	106.572	107.125	109.479												90	13.835	13.8086	14.1775	12.3856	14.7836	13.7032
	91	132	131.667	135.25	118	141	131	130.75	136.25														91	108.496	105.892	111.06	105.666	113.325	107.162	107.719	110.086												91	13.8374	13.8024	14.1781	12.3698	14.7808	13.7325
	92	133	131.333	135.25	118.25	141.25	131	131.25	136.5														92	109.091	106.472	111.669	106.245	113.946	107.749	108.309	110.689												92	13.8662	13.6924	14.1008	12.3284	14.7263	13.6577
	93	133.75	132	136	119	142.25	131.75	131.5	137														93	109.682	107.049	112.274	106.821	114.564	108.333	108.896	111.289												93	13.8692	13.6878	14.1025	12.3397	14.7506	13.6618
	94	133.75	132	136.25	119	143	132	132	137														94	110.27	107.623	112.876	107.394	115.178	108.914	109.48	111.885												94	13.7953	13.6148	14.0531	12.2739	14.7493	13.6148
	95	135	133	136.75	119.25	143.25	132.5	132.5	137.75														95	110.855	108.194	113.475	107.964	115.789	109.492	110.061	112.479												95	13.8507	13.6455	14.0303	12.2348	14.6971	13.5942
	96	135.75	133.667	137	120	143.5	132.75	133.25	138.5														96	111.437	108.762	114.07	108.53	116.397	110.067	110.638	113.069												96	13.8549	13.6423	13.9825	12.2474	14.6459	13.5487
	97	136.25	133.333	137.25	120.25	144	133.5	134.25	138.75														97	112.016	109.327	114.663	109.094	117.001	110.638	111.213	113.657												97	13.8341	13.5379	13.9356	12.2095	14.621	13.5549
	98	137.75	134.333	137.75	120.75	144.5	134.5	134.5	139														98	112.592	109.889	115.253	109.655	117.603	111.207	111.785	114.241												98	13.9149	13.5697	13.9149	12.1976	14.5967	13.5866
	99	137.5	134.667	138.25	121.25	145.25	134.25	134.75	139														99	113.165	110.448	115.839	110.213	118.201	111.773	112.354	114.823												99	13.8193	13.5345	13.8946	12.1861	14.5982	13.4926
	100	137.5	135.333	138.5	121.75	145.5	134.75	134.5	139														100	113.735	111.005	116.423	110.768	118.797	112.336	112.92	115.401												100	13.75	13.5333	13.85	12.175	14.55	13.475
	101	138.25	135.333	139	122	146	135.5	135.25	139.75														101	114.302	111.558	117.003	111.321	119.389	112.897	113.483	115.977												101	13.7564	13.4662	13.831	12.1395	14.5275	13.4828
	102	138.75	136	139.75	122.25	146.75	135.25	135.75	140.25														102	114.867	112.109	117.581	111.87	119.979	113.454	114.043	116.549												102	13.7383	13.466	13.8373	12.1046	14.5304	13.3917
	103	139	135	139.75	122.5	147	136	136	140.75														103	115.428	112.657	118.156	112.418	120.566	114.009	114.601	117.119												103	13.6961	13.3019	13.77	12.0703	14.4843	13.4005
	104	139	135.667	139.75	122.75	147.25	136	136.5	141.5														104	115.987	113.203	118.728	112.962	121.15	114.561	115.156	117.686												104	13.6301	13.3032	13.7036	12.0366	14.4391	13.3359
	105	139	135.333	140.5	125.25	147.25	136.5	137	141.25														105	116.544	113.746	119.298	113.504	121.731	115.11	115.708	118.251												105	13.565	13.2072	13.7114	12.2231	14.3701	13.321
	106	139.75	136.333	141	126.25	148.25	137	137.75	142.25														106	117.097	114.286	119.864	114.043	122.309	115.657	116.258	118.813												106	13.5737	13.2419	13.6951	12.2625	14.3993	13.3066
	107	140.5	136.333	141.75	127	148.75	137.75	138.5	142.5														107	117.648	114.824	120.429	114.58	122.884	116.202	116.805	119.372												107	13.5826	13.1798	13.7035	12.2776	14.3802	13.3168
	108	141	137.333	142.25	127.5	149	138.25	139	142.75														108	118.197	115.359	120.99	115.114	123.457	116.743	117.35	119.928												108	13.5677	13.2149	13.688	12.2687	14.3375	13.3031
	109	141.75	137.667	143.25	128.5	149.5	138.5	139.5	143.25														109	118.743	115.892	121.549	115.645	124.028	117.283	117.892	120.482												109	13.5772	13.1861	13.7209	12.3081	14.3195	13.2659
	110	142	137.667	143.75	128.5	149.25	138.75	139.75	144														110	119.286	116.423	122.105	116.175	124.595	117.819	118.431	121.034												110	13.5392	13.126	13.706	12.252	14.2304	13.2293
	111	142.25	138.333	144	129.75	149.5	139	139.75	144														111	119.827	116.951	122.659	116.702	125.16	118.354	118.968	121.582												111	13.5018	13.13	13.6679	12.3153	14.1899	13.1933
	112	143.5	139.333	144.5	130.75	150.25	139	140.5	144.75														112	120.366	117.476	123.21	117.226	125.723	118.886	119.503	122.129												112	13.5595	13.1658	13.654	12.3547	14.1973	13.1343
	113	144.25	139.333	144.5	131.5	150.75	139.75	141	145														113	120.902	118	123.759	117.748	126.283	119.415	120.035	122.673												113	13.5699	13.1074	13.5934	12.3705	14.1814	13.1466
	114	144	140	145.5	132.5	151.75	140.25	141.25	145														114	121.436	118.521	124.305	118.268	126.84	119.942	120.565	123.215												114	13.4868	13.1122	13.6273	12.4098	14.2127	13.1356
	115	145.25	140	146.75	133	152.25	140.5	141.5	145.25														115	121.967	119.039	124.849	118.786	127.395	120.467	121.093	123.754												115	13.5446	13.0551	13.6845	12.4023	14.1974	13.1017
	116	145.75	140	146.5	133	152	141	142	145.75														116	122.496	119.556	125.391	119.301	127.948	120.99	121.618	124.291												116	13.5325	12.9987	13.6022	12.3487	14.1128	13.0915
	117	145.25	140.333	146.75	133.5	152.75	142	142.5	146.25														117	123.023	120.07	125.93	119.814	128.498	121.51	122.141	124.825												117	13.4284	12.9738	13.567	12.3421	14.1217	13.1279
	118	145.5	140.333	147	133.5	153.25	142	143	146.5														118	123.548	120.582	126.467	120.325	129.046	122.028	122.662	125.358												118	13.3944	12.9187	13.5324	12.2897	14.1078	13.0722
	119	146.5	141.333	147	134	154.5	142.5	144	147.5														119	124.07	121.092	127.002	120.834	129.592	122.544	123.181	125.888												119	13.4296	12.956	13.4755	12.2838	14.163	13.063
	120	147	141.667	147.5	134.5	155	142.75	144.5	147.5														120	124.59	121.599	127.535	121.341	130.135	123.058	123.698	126.415												120	13.4192	12.9323	13.4648	12.2781	14.1495	13.0312
	121	147.5	142.333	147.75	135.25	155.5	142.5	145	147.75														121	125.108	122.105	128.065	121.845	130.677	123.57	124.212	126.941												121	13.4091	12.9394	13.4318	12.2955	14.1364	12.9545
	122	147.75	142	148.25	135.5	156	142.75	144.75	148.5														122	125.624	122.609	128.593	122.348	131.215	124.079	124.724	127.465												122	13.3767	12.8561	13.4219	12.2676	14.1236	12.924
	123	148.25	143.333	148.75	136.25	156	142.75	145.25	148.5														123	126.138	123.11	129.119	122.848	131.752	124.587	125.234	127.986												123	13.3673	12.9239	13.4123	12.2852	14.066	12.8713
	124	148.25	144.333	148.75	136.25	155.5	143.25	145.5	149.25														124	126.65	123.61	129.643	123.346	132.287	125.092	125.742	128.505												124	13.3132	12.9615	13.3581	12.2356	13.9643	12.8642
	125	149	144	149.5	137	156.25	143.75	145.75	149.25														125	127.16	124.107	130.164	123.843	132.819	125.596	126.248	129.022												125	13.327	12.8798	13.3717	12.2537	13.9754	12.8574
	126	150	144.333	150.25	137.25	156.75	144.25	146.25	150														126	127.667	124.602	130.684	124.337	133.349	126.097	126.752	129.537												126	13.3631	12.8582	13.3853	12.2272	13.9644	12.8508
	127	150.5	144.333	150.5	138	156.75	145	146	150.25														127	128.173	125.096	131.202	124.83	133.877	126.597	127.254	130.05												127	13.3547	12.8075	13.3547	12.2455	13.9093	12.8667
	128	151	145.333	151.25	138.5	157	145.25	146	151.5														128	128.676	125.587	131.717	125.32	134.403	127.094	127.754	130.561												128	13.3466	12.8458	13.3687	12.2418	13.877	12.8384
	129	150.75	146	151.5	138.25	157.5	145.5	146	151.25														129	129.178	126.077	132.231	125.809	134.927	127.589	128.252	131.07												129	13.2728	12.8546	13.3388	12.1722	13.8671	12.8106
	130	150.75	147.333	152	139.25	157.5	146	147.25	151.75														130	129.678	126.565	132.742	126.295	135.449	128.083	128.748	131.577												130	13.2216	12.922	13.3313	12.213	13.8137	12.805
	131	151.5	146.667	153	139.75	158	146.5	146.75	152.5														131	130.176	127.051	133.252	126.78	135.969	128.575	129.243	132.082												131	13.2366	12.8143	13.3677	12.21	13.8045	12.7998
	132	151.5	147	152.75	140.5	157.5	146.75	147.25	152.5														132	130.672	127.535	133.759	127.263	136.487	129.065	129.735	132.586												132	13.1864	12.7947	13.2952	12.229	13.7086	12.7729
	133	153	147.667	153.25	140.5	158	146.75	147.25	152.75														133	131.166	128.017	134.265	127.744	137.003	129.553	130.226	133.087												133	13.2668	12.8043	13.2885	12.1829	13.7003	12.7248
	134	153	148.667	152.75	141.25	158.5	147.25	147.75	153.5														134	131.658	128.497	134.769	128.224	137.517	130.039	130.714	133.586												134	13.2172	12.8428	13.1956	12.2021	13.6923	12.7205
	135	153.25	149	153.75	141.5	158.75	147.75	149.25	154.25														135	132.148	128.976	135.271	128.701	138.029	130.523	131.201	134.084												135	13.1897	12.8239	13.2327	12.1784	13.663	12.7163
	136	153.5	148	153.75	142.25	159.5	148.25	149	154.5														136	132.637	129.453	135.771	129.177	138.54	131.005	131.686	134.58												136	13.1625	12.6909	13.184	12.1978	13.677	12.7123
	137	154.5	148.667	154.75	142.75	160	148.25	149.75	155														137	133.123	129.928	136.269	129.651	139.048	131.486	132.169	135.073												137	13.1998	12.7015	13.2212	12.196	13.6697	12.6659
	138	154.75	148	154.75	143.25	161.25	148.75	150	155.5														138	133.608	130.401	136.766	130.123	139.555	131.965	132.651	135.565												138	13.1732	12.5986	13.1732	12.1942	13.7265	12.6624
	139	154.75	148	155.5	143.5	162.5	149.5	150.5	155.75														139	134.092	130.873	137.26	130.594	140.059	132.443	133.131	136.056												139	13.1257	12.5532	13.1893	12.1715	13.7831	12.6804
	140	154.75	149	155.25	144.25	162.5	149.25	151	155.75														140	134.573	131.342	137.753	131.063	140.562	132.918	133.609	136.544												140	13.0788	12.5928	13.121	12.1914	13.7338	12.6139
	141	153.75	148.333	155.75	144.5	162.75	149.5	151.25	156														141	135.053	131.811	138.244	131.53	141.063	133.392	134.085	137.031												141	12.9481	12.4919	13.1165	12.1691	13.706	12.5902
	142	154.75	150	156.5	145	163	150	151.25	156.5														142	135.531	132.277	138.734	131.996	141.563	133.864	134.56	137.516												142	12.9863	12.5877	13.1332	12.1681	13.6787	12.5877
	143	155.5	150	156.75	145.5	163	150	152.25	157.25														143	136.007	132.742	139.221	132.46	142.06	134.335	135.033	137.999												143	13.0036	12.5436	13.1081	12.1673	13.6307	12.5436
	144	155.75	149.667	157.25	146	163.25	150.75	152.75	157.25														144	136.482	133.206	139.707	132.922	142.556	134.804	135.504	138.481												144	12.9792	12.4722	13.1042	12.1667	13.6042	12.5625
	145	156.75	150	157.5	146.25	164	151	153.25	157.5														145	136.955	133.667	140.191	133.383	143.05	135.271	135.974	138.961												145	13.0174	12.4568	13.0797	12.1454	13.6195	12.5399
	146	157.25	150.667	158.25	147	164.25	151.5	154	157														146	137.426	134.127	140.674	133.842	143.543	135.736	136.442	139.44												146	13.0141	12.4693	13.0969	12.1658	13.5934	12.5382
	147	158.5	151.333	158.75	147.25	164.25	151.75	153.75	158														147	137.896	134.586	141.155	134.299	144.034	136.201	136.908	139.916												147	13.0729	12.4818	13.0935	12.145	13.5471	12.5161
	148	159.5	151.667	159	148	164.25	152.25	154	158.75														148	138.365	135.043	141.634	134.755	144.523	136.663	137.373	140.391												148	13.1108	12.4669	13.0697	12.1655	13.5013	12.5149
	149	159.75	151.333	159.75	148.25	164.25	152.5	155.5	158.75														149	138.831	135.498	142.112	135.21	145.01	137.124	137.836	140.865												149	13.0872	12.3977	13.0872	12.1451	13.4559	12.4933
	150	159.5	151.333	159.5	148.5	165	152.75	155.25	159														150	139.296	135.952	142.588	135.663	145.496	137.583	138.298	141.337												150	13.0231	12.3563	13.0231	12.125	13.4722	12.472
	151	160	152	160	149.25	165.25	152.75	155.25	159.5														151	139.76	136.405	143.063	136.114	145.98	138.041	138.758	141.807												151	13.0206	12.3696	13.0206	12.1458	13.4479	12.4306
	152	160.25	152	160.5	149.5	165.75	153.75	155.75	160.25														152	140.222	136.856	143.535	136.564	146.463	138.497	139.217	142.276												152	12.998	12.3288	13.0183	12.1261	13.4441	12.4708
	153	159.75	151.667	160.25	149.5	166.5	154.25	156	161														153	140.682	137.305	144.007	137.013	146.944	138.952	139.674	142.743												153	12.915	12.2615	12.9554	12.0864	13.4607	12.4704
	154	160.5	152.333	161	149.75	167.25	154	156.25	161.25														154	141.141	137.753	144.477	137.46	147.423	139.406	140.13	143.209												154	12.9335	12.2754	12.9737	12.0672	13.4774	12.4097
	155	159.5	152.667	161.25	150.75	167.5	154.75	156.75	161.75														155	141.599	138.2	144.945	137.905	147.901	139.858	140.584	143.673												155	12.8113	12.2625	12.9519	12.1085	13.4539	12.4298
	156	160.75	153	161.25	151.25	167.5	154.75	156.25	161.75														156	142.055	138.645	145.412	138.35	148.377	140.308	141.037	144.136												156	12.8703	12.2498	12.9103	12.1097	13.4107	12.3899
	157	162	153.333	162.25	151.75	168	155.25	157.25	162.25														157	142.51	139.088	145.877	138.792	148.852	140.757	141.488	144.597												157	12.929	12.2373	12.949	12.111	13.4079	12.3903
	158	162.5	153.667	162.25	152	168.5	156	157.25	162.25														158	142.963	139.531	146.341	139.234	149.325	141.205	141.938	145.057												158	12.9278	12.2251	12.9079	12.0925	13.4051	12.4107
	159	162.25	153.667	162.5	152.25	167.5	155.75	157.25	162.75														159	143.414	139.972	146.803	139.673	149.797	141.651	142.387	145.515												159	12.8673	12.1866	12.8871	12.0742	13.2836	12.3518
	160	162.75	155	162.5	152.5	167.25	156.5	157	162.75														160	143.865	140.411	147.264	140.112	150.267	142.095	142.834	145.972												160	12.8665	12.2538	12.8468	12.0562	13.2223	12.3724
	161	164	159	163.25	153.25	166.75	156.75	157	163.5														161	144.314	140.849	147.724	140.549	150.736	142.539	143.279	146.427												161	12.925	12.531	12.8659	12.0778	13.1417	12.3536
	162	164	159	163.25	153.25	168	156.75	157.75	163.75														162	144.761	141.286	148.182	140.985	151.204	142.981	143.724	146.881												162	12.8851	12.4922	12.8261	12.0405	13.1993	12.3154
	163	164.75	155.667	163.75	153.5	168.75	157.25	158.75	164.5														163	145.207	141.721	148.638	141.419	151.67	143.421	144.166	147.334												163	12.9042	12.1928	12.8259	12.023	13.2175	12.3168
	164	164.5	156.333	164.5	154.5	169.75	157.75	158.75	164.75														164	145.652	142.155	149.094	141.853	152.134	143.861	144.608	147.785												164	12.8453	12.2076	12.8453	12.0644	13.2552	12.3182
	165	165	156	164.5	154.5	170	158	159	164.5														165	146.095	142.588	149.548	142.284	152.597	144.299	145.048	148.235												165	12.8452	12.1446	12.8063	12.0278	13.2345	12.3003
	166	166	156.333	165.5	155	170	158.75	159.75	164.75														166	146.537	143.019	150	142.715	153.059	144.735	145.487	148.684												166	12.8841	12.1338	12.8453	12.0303	13.1946	12.3214
	167	166	156.333	165.25	155	171.5	159	161.25	165														167	146.978	143.45	150.451	143.144	153.519	145.17	145.925	149.131												167	12.8455	12.0974	12.7874	11.9943	13.2711	12.3038
	168	165.25	157.333	166	155.75	171.5	159	161.5	165														168	147.417	143.878	150.901	143.572	153.978	145.604	146.361	149.577												168	12.7493	12.1385	12.8072	12.0164	13.2315	12.2671
	169	166.5	158.333	166.25	155.75	172	159.25	161.5	165.5														169	147.855	144.306	151.349	143.999	154.436	146.037	146.796	150.021												169	12.8077	12.1795	12.7885	11.9808	13.2308	12.25
	170	166	158.667	166.5	156.5	172.25	160	160.75	165.25														170	148.292	144.732	151.797	144.424	154.892	146.469	147.229	150.464												170	12.7316	12.1692	12.77	12.003	13.211	12.2714
	171	166.25	159.333	166.5	157	172.5	160	161.5	165.5														171	148.728	145.157	152.242	144.848	155.347	146.899	147.662	150.906												171	12.7135	12.1845	12.7326	12.0061	13.1914	12.2355
	172	166.5	159.333	166.5	157	173.75	161	162.25	166.5														172	149.162	145.581	152.687	145.271	155.801	147.328	148.093	151.347												172	12.6955	12.1491	12.6955	11.9711	13.2483	12.2761
	173	167.25	159.333	167.5	157	173.5	161.5	161.75	167														173	149.595	146.004	153.13	145.693	156.253	147.755	148.523	151.786												173	12.7158	12.1139	12.7348	11.9365	13.191	12.2786
	174	166.75	159	167.5	157.75	172.75	162	162	167.25														174	150.027	146.425	153.572	146.113	156.704	148.182	148.952	152.224												174	12.6413	12.0538	12.6981	11.959	13.0961	12.2812
	175	168.5	159	168	158.25	173.5	161.75	162.5	167.5														175	150.457	146.845	154.013	146.533	157.153	148.607	149.379	152.661												175	12.7374	12.0193	12.6996	11.9626	13.1154	12.2272
	176	169.25	161	168.75	158.5	173.75	161.75	162.25	167.75														176	150.886	147.264	154.452	146.951	157.602	149.031	149.805	153.097												176	12.7577	12.1358	12.72	11.9474	13.0969	12.1924
	177	169.75	160.333	169.25	159.25	174.5	162.25	163.5	168.75														177	151.315	147.682	154.89	147.368	158.049	149.454	150.23	153.531												177	12.7592	12.0514	12.7216	11.97	13.1162	12.1955
	178	170.75	160.333	169.5	159.25	174.75	163.5	164.25	168.25														178	151.741	148.099	155.327	147.783	158.495	149.875	150.654	153.964												178	12.7983	12.0175	12.7046	11.9363	13.0981	12.2548
	179	171.5	161	169.25	159.75	175.5	162.75	165.25	169														179	152.167	148.514	155.763	148.198	158.939	150.296	151.076	154.396												179	12.8185	12.0337	12.6503	11.9403	13.1175	12.1645
	180	172	161	170.25	160.75	175	163	165.5	169.5														180	152.591	148.928	156.197	148.611	159.383	150.715	151.498	154.827												180	12.8201	12.0002	12.6897	11.9816	13.0437	12.1493
	181	172.75	162	171	160.75	175.25	163.5	165	169.75														181	153.015	149.341	156.631	149.023	159.825	151.133	151.918	155.256												181	12.8404	12.0414	12.7103	11.9485	13.0262	12.1529
	182	172.5	162	171.25	161.5	175.25	164	165.5	170														182	153.437	149.753	157.063	149.435	160.266	151.55	152.337	155.684												182	12.7866	12.0082	12.6939	11.9712	12.9904	12.1565
	183	173.5	162	171.5	161.5	174.5	164	167.25	170.25														183	153.858	150.164	157.494	149.845	160.705	151.966	152.755	156.112												183	12.8255	11.9754	12.6776	11.9384	12.8994	12.1232
	184	173.5	163	171.25	161.75	175.5	164.5	166.25	170.75														184	154.278	150.574	157.923	150.253	161.144	152.38	153.172	156.537												184	12.7906	12.0165	12.6247	11.9244	12.938	12.1271
	185	173.75	163.333	171.5	162.5	176.5	164.75	166.25	170.5														185	154.696	150.983	158.352	150.661	161.581	152.794	153.588	156.962												185	12.7744	12.0085	12.6089	11.9472	12.9765	12.1127
	186	174.25	164.333	171.75	162.75	177.5	165.25	168.25	171														186	155.114	151.39	158.779	151.068	162.017	153.206	154.002	157.386												186	12.7766	12.0495	12.5933	11.9334	13.0149	12.1167
	187	174.25	163.667	172	163	178.25	165.75	167.5	171.5														187	155.53	151.797	159.206	151.473	162.452	153.618	154.416	157.808												187	12.7424	11.9685	12.5779	11.9197	13.0349	12.1208
	188	174	164.333	172.75	163.5	177.5	165.75	167.25	171.5														188	155.946	152.202	159.631	151.878	162.886	154.028	154.828	158.23												188	12.6903	11.9852	12.5991	11.9245	12.9455	12.0886
	189	174.25	165	173	163.75	177.75	166	167.25	171.75														189	156.36	152.606	160.055	152.281	163.319	154.437	155.239	158.65												189	12.6748	12.002	12.5839	11.9111	12.9294	12.0747
	190	175	165.333	173.25	164.25	178.75	166	167.5	172.25														190	156.773	153.009	160.478	152.684	163.75	154.845	155.649	159.069												190	12.6958	11.9945	12.5689	11.9159	12.9679	12.0429
	191	175	165.667	174	164.75	178.75	166.5	167.25	173														191	157.185	153.411	160.899	153.085	164.181	155.252	156.058	159.487												191	12.6626	11.9872	12.5902	11.9209	12.9339	12.0475
	192	176.5	166	174.25	165.25	178.75	167	167.75	173.25														192	157.596	153.813	161.32	153.485	164.61	155.658	156.466	159.904												192	12.7378	11.98	12.5754	11.9259	12.9002	12.0522
	193	176.5	166.333	174.5	165.5	179	167.5	167.75	173.75														193	158.006	154.213	161.74	153.884	165.038	156.063	156.873	160.32												193	12.7047	11.9729	12.5608	11.913	12.8847	12.0569
	194	176.75	166.667	174.5	165.75	179.5	168	169	173.75														194	158.414	154.612	162.158	154.282	165.465	156.466	157.279	160.735												194	12.6899	11.966	12.5284	11.9002	12.8873	12.0617
	195	177.25	167	175.5	166.25	181.75	168.25	169.75	174.5														195	158.822	155.01	162.575	154.679	165.891	156.869	157.684	161.149												195	12.6931	11.9591	12.5678	11.9054	13.0154	12.0486
	196	176.5	167.333	175.75	166.5	181.5	168.75	169	174.75														196	159.229	155.406	162.992	155.076	166.316	157.271	158.088	161.561												196	12.6071	11.9524	12.5536	11.8929	12.9643	12.0536
	197	177.25	167.667	175.25	166.75	182	169.25	169.75	174.5														197	159.635	155.802	163.407	155.471	166.739	157.671	158.491	161.973												197	12.6285	11.9458	12.486	11.8804	12.967	12.0586
	198	177.25	168	176	167.25	182.5	169.5	171	174.5														198	160.039	156.197	163.821	155.865	167.162	158.071	158.892	162.384												198	12.5966	11.9392	12.5078	11.8859	12.9697	12.0458
	199	178.5	167.667	176.75	167.25	182.75	169.75	171	175.25														199	160.443	156.591	164.234	156.258	167.584	158.47	159.293	162.793												199	12.6535	11.8856	12.5295	11.856	12.9548	12.0333
	200	177.75	168	177.75	167.5	182.25	170	170.75	175.75														200	160.846	156.984	164.646	156.65	168.004	158.868	159.693	163.202												200	12.5688	11.8794	12.5688	11.844	12.887	12.0208
	201	175	168.333	177.75	168	183.5	170.5	172	175.5														201	161.247	157.376	165.058	157.041	168.424	159.264	160.092	163.609												201	12.3435	11.8733	12.5375	11.8498	12.9431	12.0261
	202	176.5	168.667	177.75	168.25	184	170.25	172.5	176														202	161.648	157.767	165.468	157.431	168.842	159.66	160.489	164.016												202	12.4185	11.8673	12.5064	11.838	12.9462	11.9787
	203	177.25	169.333	178.5	168.25	184.75	170.25	171.25	177														203	162.047	158.157	165.877	157.821	169.259	160.055	160.886	164.421												203	12.4405	11.8849	12.5282	11.8088	12.9669	11.9492
	204	178.25	170	178.75	168.75	184.5	170.5	171.75	177														204	162.446	158.546	166.285	158.209	169.676	160.448	161.282	164.826												204	12.48	11.9024	12.515	11.8149	12.9176	11.9374
	205	178.5	170.333	178.5	169	184.75	171	174	177.5														205	162.844	158.934	166.692	158.596	170.091	160.841	161.677	165.229												205	12.467	11.8966	12.467	11.8035	12.9035	11.9432
	206	178.5	170.333	178.75	169	185.5	171.25	173	177.75														206	163.24	159.322	167.098	158.982	170.506	161.233	162.07	165.632												206	12.4367	11.8677	12.4541	11.7748	12.9244	11.9316
	207	178.75	171.333	178.5	169.25	186.5	171.75	173.5	178.25														207	163.636	159.708	167.503	159.368	170.919	161.624	162.463	166.033												207	12.424	11.9085	12.4066	11.7637	12.9626	11.9375
	208	179.25	171.667	179.5	169.75	186.75	171.75	174	178.5														208	164.031	160.093	167.907	159.752	171.331	162.014	162.855	166.434												208	12.4288	11.9029	12.4461	11.77	12.9488	11.9087
	209	180	172	179.75	170.25	187.5	171.75	173.75	179														209	164.425	160.478	168.31	160.136	171.743	162.403	163.246	166.833												209	12.4509	11.8975	12.4336	11.7764	12.9696	11.8802
	210	179.75	172.333	180.75	170.5	187.5	172.75	173.75	178.5														210	164.818	160.861	168.712	160.518	172.153	162.791	163.636	167.232												210	12.4039	11.8921	12.4729	11.7656	12.9387	11.9209
	211	180.75	172.667	181.5	170.75	188	173	175.5	179.75														211	165.21	161.244	169.114	160.9	172.562	163.178	164.026	167.63												211	12.4433	11.8869	12.495	11.7549	12.9425	11.9098
	212	181	172.667	180.5	170.5	188.75	173.75	175.25	180.25														212	165.601	161.625	169.514	161.281	172.971	163.564	164.414	168.026												212	12.4311	11.8588	12.3968	11.71	12.9634	11.9332
	213	181.5	173	180.75	171.25	188.75	173.75	175.25	180.25														213	165.991	162.006	169.913	161.661	173.378	163.949	164.801	168.422												213	12.4362	11.8538	12.3848	11.7339	12.9329	11.9052
	214	182	173	182.25	171.25	189	174	176	180.5														214	166.38	162.386	170.312	162.04	173.785	164.334	165.188	168.817												214	12.4413	11.826	12.4584	11.7064	12.9198	11.8944
	215	183	174	182	172	189.25	174.25	176	181.25														215	166.768	162.765	170.709	162.418	174.19	164.717	165.573	169.211												215	12.4805	11.8667	12.4123	11.7303	12.9067	11.8838
	216	184.5	174.333	182	172.25	189.25	174.5	176.5	181.5														216	167.156	163.143	171.106	162.795	174.595	165.1	165.958	169.604												216	12.5536	11.8619	12.3835	11.7201	12.8768	11.8732
	217	184.5	174.333	182.5	173	190	174.75	177	181.25														217	167.542	163.52	171.501	163.172	174.999	165.482	166.341	169.996												217	12.5247	11.8345	12.3889	11.744	12.898	11.8628
	218	184.5	175	183	172.75	190.25	175	177.75	181.75														218	167.928	163.896	171.896	163.547	175.401	165.863	166.724	170.387												218	12.4959	11.8525	12.3943	11.7001	12.8854	11.8525
	219	185	175.667	182.5	173.75	191	175.5	177.75	181.75														219	168.312	164.272	172.29	163.922	175.803	166.243	167.106	170.778												219	12.5011	11.8705	12.3322	11.7409	12.9066	11.8592
	220	185.25	174.333	183.5	174	190.25	176	178	181.5														220	168.696	164.646	172.683	164.296	176.204	166.622	167.487	171.167												220	12.4896	11.7536	12.3716	11.7311	12.8267	11.8659
	221	185	175	183.25	174	190	175.75	177.5	182														221	169.079	165.02	173.075	164.669	176.604	167	167.867	171.556												221	12.4444	11.7718	12.3267	11.7045	12.7808	11.8222
	222	186.25	175.667	183.25	174.5	190.5	176.25	177.75	182														222	169.461	165.393	173.466	165.041	177.003	167.377	168.247	171.944												222	12.5003	11.79	12.2989	11.7117	12.7855	11.8291
	223	186	176.667	184.25	175	191.5	177	177.75	182.75														223	169.843	165.765	173.856	165.412	177.402	167.754	168.625	172.33												223	12.4555	11.8305	12.3383	11.7189	12.8238	11.8528
	224	186	176.333	184.75	175.5	192	177	178.25	183.75														224	170.223	166.137	174.245	165.783	177.799	168.13	169.003	172.716												224	12.4276	11.7818	12.3441	11.7261	12.8285	11.8263
	225	186	177	184.75	175.75	192.25	177.5	178.5	184														225	170.602	166.507	174.634	166.152	178.195	168.504	169.38	173.101												225	12.4	11.8	12.3167	11.7167	12.8167	11.8333
	226	186.75	176.333	185.75	176.25	192	177.5	180	184.5														226	170.981	166.877	175.022	166.521	178.591	168.878	169.756	173.486												226	12.4224	11.7295	12.3559	11.724	12.7717	11.8071
	227	187.25	177	186	176.75	192.5	177.5	180.75	184.75														227	171.359	167.245	175.408	166.889	178.986	169.252	170.131	173.869												227	12.4282	11.7479	12.3453	11.7313	12.7767	11.7811
	228	188	177.333	185.5	176.75	192.75	177.75	180.5	185.25														228	171.736	167.613	175.794	167.256	179.379	169.624	170.505	174.252												228	12.4506	11.7442	12.285	11.7056	12.7652	11.7718
	229	188	179.667	185.75	177	193	178.25	180.5	184.75														229	172.112	167.981	176.179	167.623	179.772	169.996	170.879	174.633												229	12.4234	11.8727	12.2747	11.6965	12.7538	11.7791
	230	188.25	179.333	186	177.5	193.75	178.75	181	185														230	172.488	168.347	176.564	167.988	180.164	170.366	171.251	175.014												230	12.4128	11.8249	12.2645	11.704	12.7755	11.7864
	231	188.5	180	187.25	177.75	194	178.75	181	186														231	172.862	168.712	176.947	168.353	180.556	170.736	171.623	175.394												231	12.4024	11.8431	12.3201	11.6951	12.7643	11.7609
	232	188	180	188	177.75	194.25	179.25	181.5	185.75														232	173.236	169.077	177.33	168.717	180.946	171.106	171.994	175.774												232	12.3428	11.8176	12.3428	11.6699	12.7531	11.7683
	233	189.25	180.333	188	178.25	195	179.5	181.75	185.75														233	173.609	169.441	177.711	169.08	181.336	171.474	172.365	176.152												233	12.3982	11.814	12.3163	11.6775	12.7749	11.7594
	234	189	181.333	189	178.5	195.25	179.75	182.25	186.5														234	173.981	169.804	178.092	169.443	181.724	171.841	172.734	176.53												234	12.3553	11.8541	12.3553	11.6689	12.7639	11.7506
	235	189	180.667	189	179	195.25	180	182.5	186.5														235	174.352	170.167	178.473	169.805	182.112	172.208	173.103	176.906												235	12.329	11.7854	12.329	11.6767	12.7367	11.7419
	236	189	180.667	188.75	179.5	195.75	180.5	182.5	186.5														236	174.723	170.529	178.852	170.165	182.499	172.574	173.471	177.282												236	12.3029	11.7604	12.2866	11.6845	12.7422	11.7495
	237	189.5	181.333	189.25	179.5	194.75	180.5	182.5	186.5														237	175.093	170.889	179.23	170.526	182.885	172.94	173.838	177.658												237	12.3093	11.7789	12.2931	11.6598	12.6504	11.7247
	238	190	181.333	190.25	180.25	195.25	181.25	182.5	187.25														238	175.462	171.25	179.608	170.885	183.271	173.304	174.204	178.032												238	12.3159	11.7541	12.3321	11.6839	12.6562	11.7487
	239	190.5	181	190.5	180.5	195.5	181.25	182.75	187.5														239	175.83	171.609	179.985	171.244	183.655	173.668	174.57	178.406												239	12.3224	11.7079	12.3224	11.6756	12.6458	11.7241
	240	191	181.667	190.5	180.5	195.5	181.25	183.5	188														240	176.197	171.968	180.361	171.601	184.039	174.031	174.935	178.778												240	12.329	11.7265	12.2967	11.6512	12.6195	11.6996
	241	192	182.333	191	181.25	196.25	181.75	184.25	187.5														241	176.564	172.326	180.737	171.959	184.422	174.393	175.299	179.15												241	12.3678	11.7451	12.3034	11.6753	12.6416	11.7075
	242	191.75	182.333	191	181.5	196.5	182.5	184.25	188														242	176.93	172.683	181.111	172.315	184.805	174.754	175.662	179.522												242	12.3262	11.7208	12.2779	11.6673	12.6315	11.7315
	243	192.25	181.667	191.25	181.5	196.75	183	184.25	187.5														243	177.295	173.039	181.485	172.671	185.186	175.115	176.025	179.892												243	12.3328	11.6539	12.2687	11.6432	12.6215	11.7395
	244	193.25	183	191.5	181.75	196.75	182.75	184.5	188														244	177.66	173.395	181.858	173.026	185.567	175.475	176.386	180.262												244	12.3716	11.7154	12.2595	11.6354	12.5956	11.6994
	245	193.25	183.333	192.25	181.75	197.25	183	185	189														245	178.023	173.75	182.23	173.38	185.946	175.834	176.748	180.631												245	12.3463	11.7127	12.2824	11.6116	12.6018	11.6914
	246	193.5	184	191.75	182.25	197.25	184	185.25	189														246	178.386	174.104	182.602	173.733	186.326	176.193	177.108	180.999												246	12.3371	11.7314	12.2255	11.6198	12.5762	11.7314
	247	193.25	184	192	182.75	197	184.5	185.5	189.25														247	178.749	174.457	182.973	174.086	186.704	176.55	177.467	181.367												247	12.2962	11.7076	12.2167	11.6281	12.5348	11.7395
	248	193.25	184	192.75	183	198	184.25	186	189.25														248	179.11	174.81	183.343	174.438	187.081	176.907	177.826	181.734												248	12.2714	11.684	12.2396	11.6205	12.573	11.6999
	249	193.75	184.667	192.75	183.5	198.5	185	186.75	189.5														249	179.471	175.162	183.712	174.789	187.458	177.264	178.185	182.1												249	12.2784	11.7028	12.215	11.6288	12.5794	11.7239
	250	193.75	185.667	193.25	183.75	198.5	184.25	188	189.75														250	179.831	175.514	184.08	175.14	187.834	177.619	178.542	182.465												250	12.2538	11.7426	12.2222	11.6214	12.5542	11.653
	251	194	186.667	193.5	184.25	198.75	185.75	188.25	190.25														251	180.19	175.864	184.448	175.49	188.21	177.974	178.899	182.83												251	12.2452	11.7823	12.2136	11.6298	12.545	11.7244
	252	195	186.667	194	184.5	198.75	186.5	187.75	191.25														252	180.549	176.214	184.815	175.839	188.584	178.328	179.255	183.193												252	12.2838	11.7589	12.2209	11.6224	12.5201	11.7484
	253	194.5	186.667	194.5	184	199.75	186	188.5	191														253	180.907	176.564	185.182	176.188	188.958	178.682	179.61	183.556												253	12.2281	11.7356	12.2281	11.568	12.5582	11.6937
	254	195	187.667	194.75	184.75	199.75	186.5	188.5	190.75														254	181.264	176.912	185.547	176.536	189.331	179.035	179.965	183.919												254	12.2354	11.7753	12.2197	11.5922	12.5334	11.7021
	255	195	188	195.25	185	199.5	186.25	188.25	191.25														255	181.62	177.26	185.912	176.883	189.703	179.387	180.319	184.281												255	12.2114	11.773	12.227	11.5851	12.4932	11.6634
	256	195	188	195.75	185.25	199.5	186.5	188.75	191.25														256	181.976	177.607	186.276	177.229	190.075	179.738	180.672	184.642												256	12.1875	11.75	12.2344	11.5781	12.4688	11.6562
	257	196	187.667	195.75	185.25	200	186.5	189	192														257	182.331	177.954	186.64	177.575	190.446	180.089	181.024	185.002												257	12.2261	11.7063	12.2105	11.5556	12.4757	11.6336
	258	196.25	188	196.75	186.25	200	186.5	188.75	191.75														258	182.685	178.3	187.002	177.92	190.816	180.439	181.376	185.361												258	12.218	11.7044	12.2491	11.5954	12.4515	11.611
	259	196.5	188.333	196.5	186	200.75	187	189	191.75														259	183.039	178.645	187.365	178.265	191.185	180.788	181.727	185.72												259	12.2099	11.7025	12.2099	11.5575	12.474	11.6196
	260	196.5	188.667	196.5	186.75	200.75	188	189.5	192.25														260	183.392	178.99	187.726	178.608	191.554	181.137	182.078	186.078												260	12.1864	11.7006	12.1864	11.5817	12.45	11.6593
	261	196.75	189.333	196.25	187	201.25	188	190	192														261	183.744	179.333	188.087	178.952	191.922	181.485	182.428	186.436												261	12.1785	11.7194	12.1476	11.575	12.4571	11.6369
	262	197.25	189.333	196.75	187.25	202.25	188	190	193														262	184.096	179.677	188.447	179.294	192.29	181.832	182.777	186.793												262	12.1861	11.6971	12.1553	11.5683	12.495	11.6147
	263	198	189	197	188.25	202.25	188.25	190.25	193.25														263	184.447	180.019	188.806	179.636	192.656	182.179	183.125	187.149												263	12.2092	11.6542	12.1475	11.608	12.4713	11.608
	264	198.25	190	197.5	188	203.5	188.25	190.25	193.5														264	184.797	180.361	189.164	179.977	193.022	182.525	183.473	187.504												264	12.2014	11.6937	12.1553	11.5706	12.5246	11.586
	265	198.75	190.333	197.75	188	204.5	189.25	191.25	193.75														265	185.147	180.702	189.522	180.318	193.387	182.87	183.82	187.859												265	12.2091	11.6921	12.1477	11.5487	12.5623	11.6255
	266	199	190	198	188.5	204.5	189.5	191.25	194														266	185.496	181.043	189.88	180.658	193.752	183.215	184.167	188.213												266	12.2015	11.6496	12.1402	11.5577	12.5387	11.619
	267	199.75	190.333	199	189.25	204.75	189.5	191	194.5														267	185.844	181.383	190.236	180.997	194.116	183.559	184.513	188.567												267	12.2245	11.6482	12.1786	11.5819	12.5305	11.5972
	268	200	191	199	189	204.5	189	192	194.5														268	186.192	181.722	190.592	181.335	194.479	183.902	184.858	188.92												268	12.2169	11.6672	12.1559	11.545	12.4918	11.545
	269	200	191	199.5	189.25	204.75	189.75	192.25	195.25														269	186.539	182.061	190.947	181.673	194.841	184.245	185.202	189.272												269	12.1942	11.6455	12.1637	11.5388	12.4838	11.5693
	270	199.5	191.667	199.75	189.5	204.75	190	192.5	195														270	186.886	182.399	191.302	182.011	195.203	184.587	185.546	189.623												270	12.1412	11.6645	12.1564	11.5326	12.4607	11.563
	271	200.25	192	200.25	190	204.75	190.25	192.75	196														271	187.231	182.737	191.656	182.348	195.564	184.929	185.89	189.974												271	12.1643	11.6632	12.1643	11.5417	12.4377	11.5569
	272	201	191.333	200	190.25	205	190.75	193.5	196														272	187.577	183.074	192.009	182.684	195.925	185.27	186.232	190.324												272	12.1874	11.6013	12.1268	11.5356	12.43	11.5659
	273	201.25	192	200.25	190.5	205.5	190.75	194.25	196														273	187.921	183.41	192.362	183.019	196.285	185.61	186.574	190.674												273	12.1802	11.6204	12.1197	11.5296	12.4374	11.5447
	274	201	192.667	200.5	190.75	205.5	191	194.5	196.5														274	188.265	183.745	192.714	183.354	196.644	185.95	186.916	191.023												274	12.1429	11.6394	12.1126	11.5236	12.4147	11.5387
	275	201.25	193.333	200.5	191.25	205.75	191	194.25	197														275	188.608	184.08	193.065	183.688	197.002	186.289	187.256	191.371												275	12.1358	11.6584	12.0906	11.5328	12.4072	11.5177
	276	201.5	193.333	200.75	191.25	206	191.75	193.75	197.5														276	188.951	184.415	193.416	184.022	197.36	186.627	187.597	191.718												276	12.1289	11.6373	12.0837	11.5119	12.3997	11.542
	277	201.5	193	201.5	191.25	206	191.25	194.25	198														277	189.293	184.749	193.766	184.355	197.717	186.965	187.936	192.065												277	12.107	11.5962	12.107	11.4911	12.3773	11.4911
	278	201.75	193.333	201.5	191.75	206	192	194.25	198.25														278	189.634	185.082	194.115	184.688	198.074	187.302	188.275	192.412												278	12.1002	11.5954	12.0852	11.5004	12.3551	11.5154
	279	202.25	193.667	201.75	192.25	207	192.75	194.5	198.75														279	189.975	185.414	194.464	185.02	198.43	187.639	188.613	192.758												279	12.1084	11.5945	12.0785	11.5097	12.3928	11.5396
	280	202.75	193.667	202.25	192.5	207.25	193.25	194.75	199.5														280	190.315	185.746	194.812	185.351	198.785	187.975	188.951	193.103												280	12.1166	11.5738	12.0867	11.5041	12.3856	11.5489
	281	202.75	194.667	202.5	192.5	207.25	193.5	195	199.25														281	190.655	186.078	195.16	185.681	199.14	188.31	189.288	193.447												281	12.0951	11.6128	12.0801	11.4836	12.3635	11.5432
	282	202.5	195.333	203.5	193.25	207.75	193.5	195.75	200														282	190.994	186.408	195.507	186.012	199.494	188.645	189.625	193.791												282	12.0587	11.6319	12.1182	11.5079	12.3713	11.5228
	283	203.5	195.667	203.25	193.5	207.5	194	195.5	199.75														283	191.332	186.739	195.853	186.341	199.847	188.979	189.961	194.134												283	12.0968	11.6312	12.082	11.5024	12.3346	11.5321
	284	203.75	195	203.75	193.75	208.25	193.75	195.75	200														284	191.67	187.068	196.199	186.67	200.2	189.312	190.296	194.477												284	12.0903	11.5711	12.0903	11.4969	12.3574	11.4969
	285	204	195.333	203.5	194.25	209.5	193.5	196	200.5														285	192.007	187.397	196.544	186.998	200.552	189.645	190.631	194.819												285	12.0839	11.5705	12.0543	11.5064	12.4097	11.462
	286	204	195.667	204.25	194.25	209.75	193.75	196.75	200.5														286	192.343	187.726	196.889	187.326	200.904	189.978	190.965	195.161												286	12.0628	11.57	12.0776	11.4862	12.4028	11.4567
	287	204.25	195.333	204.5	194.5	209.5	196.5	197.75	200.25														287	192.679	188.054	197.232	187.653	201.255	190.31	191.298	195.502												287	12.0565	11.5302	12.0713	11.481	12.3664	11.599
	288	204	195.667	204.75	194.75	210	195.25	197.75	200.5														288	193.015	188.381	197.576	187.98	201.605	190.641	191.631	195.842												288	12.0208	11.5298	12.065	11.4758	12.3744	11.5052
	289	204.25	195.667	204.5	195	210.75	197.5	198	201.25														289	193.349	188.708	197.918	188.306	201.955	190.972	191.964	196.182												289	12.0147	11.5098	12.0294	11.4706	12.3971	11.6176
	290	204.25	196	206.5	195.5	210.75	195.75	197.75	200.75														290	193.684	189.034	198.261	188.632	202.304	191.302	192.296	196.521												290	11.994	11.5095	12.1261	11.4802	12.3757	11.4948
	291	204.5	195.667	205.5	195.75	210.75	196.25	198.25	202														291	194.017	189.36	198.602	188.957	202.652	191.631	192.627	196.859												291	11.988	11.4702	12.0466	11.4751	12.3544	11.5044
	292	204.5	197.333	206.25	196.25	211.25	196.25	198.25	201.5														292	194.35	189.685	198.943	189.281	203	191.96	192.958	197.197												292	11.9675	11.5481	12.0699	11.4847	12.3625	11.4847
	293	205.5	196.667	206	196.75	211.5	197	198.75	202.25														293	194.683	190.009	199.283	189.605	203.347	192.289	193.288	197.535												293	12.0054	11.4894	12.0346	11.4943	12.356	11.5089
	294	206.25	196.667	207	196.5	211.75	196.75	199.25	202.25														294	195.015	190.333	199.623	189.928	203.694	192.617	193.617	197.871												294	12.0287	11.4698	12.0725	11.4601	12.3495	11.4747
	295	206.25	197.667	206.75	197.25	211.75	197.75	198.5	202.25														295	195.346	190.657	199.962	190.251	204.04	192.944	193.946	198.208												295	12.0083	11.5086	12.0375	11.4843	12.3286	11.5135
	296	206	198	207.25	197.25	212.25	197.5	198.75	202.25														296	195.677	190.98	200.301	190.573	204.386	193.271	194.275	198.543												296	11.9735	11.5085	12.0462	11.4649	12.3368	11.4795
	297	206.25	199.333	207.5	197.5	212.25	197.5	199	202.25														297	196.007	191.302	200.639	190.895	204.731	193.597	194.603	198.878												297	11.9678	11.5665	12.0404	11.4601	12.316	11.4601
	298	207	200	206.75	198	212	197.75	199.25	202.75														298	196.337	191.624	200.977	191.216	205.075	193.923	194.93	199.213												298	11.9912	11.5857	11.9767	11.4698	12.2808	11.4553
	299	207	200	207.25	198	212.5	197.75	199.5	203.25														299	196.666	191.945	201.314	191.536	205.419	194.248	195.257	199.547												299	11.9711	11.5663	11.9856	11.4506	12.2892	11.4362
	300	208	200.667	208	198	212.75	198.25	199.75	203.25														300	196.995	192.266	201.65	191.856	205.762	194.572	195.583	199.88												300	12.0089	11.5855	12.0089	11.4315	12.2831	11.446
	301	207.25	200.667	208	198.75	213.25	198	200.5	203.5														301	197.323	192.586	201.986	192.176	206.105	194.896	195.909	200.213												301	11.9457	11.5662	11.9889	11.4558	12.2915	11.4125
	302	208	198.667	208.25	199	213.25	198.25	201.25	203.75														302	197.65	192.905	202.321	192.495	206.447	195.22	196.234	200.546												302	11.9691	11.432	11.9834	11.4512	12.2712	11.408
	303	208.25	199	209.25	199	214.25	199	201.5	204														303	197.977	193.225	202.656	192.813	206.788	195.543	196.558	200.877												303	11.9636	11.4323	12.0211	11.4323	12.3083	11.4323
	304	208.25	199.333	209	199.5	214.5	198.75	201.5	204.5														304	198.304	193.543	202.99	193.131	207.129	195.865	196.882	201.208												304	11.944	11.4326	11.987	11.4421	12.3024	11.3991
	305	208.25	199.667	208.75	200	215	199	201.5	204.75														305	198.63	193.861	203.323	193.448	207.47	196.187	197.206	201.539												305	11.9244	11.4329	11.953	11.452	12.3109	11.3947
	306	209	200.667	208.75	200	215.5	199.5	201.5	205.5														306	198.955	194.179	203.656	193.765	207.81	196.508	197.529	201.869												306	11.9477	11.4713	11.9334	11.4332	12.3193	11.4047
	307	209.25	200.333	209.5	200.25	215.75	199.25	201.5	205.5														307	199.28	194.496	203.989	194.082	208.149	196.829	197.852	202.199												307	11.9425	11.4336	11.9568	11.4289	12.3135	11.3718
	308	209.75	201	209.75	200.75	215.75	199.5	202.5	205.75														308	199.604	194.812	204.321	194.398	208.488	197.149	198.174	202.528												308	11.9516	11.453	11.9516	11.4388	12.2935	11.3676
	309	209.75	203	209.75	201	216	200.25	203.75	206.25														309	199.928	195.128	204.652	194.713	208.826	197.469	198.495	202.856												309	11.9323	11.5483	11.9323	11.4345	12.2878	11.3918
	310	210.5	201.667	210.5	201.25	216.75	200.5	204	206.75														310	200.251	195.444	204.983	195.028	209.163	197.788	198.816	203.184												310	11.9556	11.4539	11.9556	11.4302	12.3106	11.3876
	311	210.5	202.333	210.5	202	216.75	200.75	204.5	207														311	200.574	195.759	205.314	195.342	209.501	198.107	199.136	203.512												311	11.9364	11.4733	11.9364	11.4544	12.2908	11.3835
	312	211.25	202.333	211	202.25	217	201	204.5	207														312	200.896	196.073	205.643	195.656	209.837	198.425	199.456	203.839												312	11.9597	11.4549	11.9455	11.4502	12.2852	11.3794
	313	211.5	201.333	211.25	202.25	217.25	200.75	204.75	207.25														313	201.218	196.387	205.973	195.969	210.173	198.743	199.776	204.165												313	11.9547	11.38	11.9406	11.4318	12.2797	11.3471
	314	211.25	201.333	211.5	202.25	216.75	201	204.75	207.5														314	201.539	196.701	206.301	196.282	210.509	199.06	200.094	204.491												314	11.9215	11.3619	11.9356	11.4136	12.2319	11.3431
	315	210.5	202	211.75	202.75	218	201.75	205.25	208														315	201.86	197.014	206.63	196.594	210.844	199.377	200.413	204.816												315	11.8603	11.3814	11.9308	11.4237	12.2829	11.3673
	316	210.5	204	212.75	203.25	217.75	202	205.5	208.25														316	202.18	197.326	206.957	196.906	211.178	199.693	200.731	205.141												316	11.8416	11.4759	11.9681	11.4337	12.2494	11.3634
	317	210.25	204.667	213.25	203.25	218.25	201.75	206.25	208														317	202.499	197.638	207.285	197.217	211.512	200.009	201.048	205.466												317	11.8088	11.4952	11.9773	11.4157	12.2581	11.3314
	318	210.75	204	213.25	203.75	218.5	202.25	205.5	208														318	202.819	197.95	207.611	197.528	211.845	200.324	201.365	205.789												318	11.8183	11.4398	11.9585	11.4257	12.2529	11.3416
	319	210.5	204.333	213.5	204.25	218.5	202.75	205.5	208.5														319	203.137	198.261	207.937	197.838	212.178	200.639	201.681	206.113												319	11.7857	11.4405	11.9537	11.4358	12.2337	11.3518
	320	211	204	213.5	204.25	219	202.75	205.75	208.75														320	203.455	198.571	208.263	198.148	212.51	200.953	201.997	206.436												320	11.7953	11.4039	11.935	11.4179	12.2425	11.3341
	321	212	204	214	204.25	219	203.25	206.25	208.75														321	203.773	198.881	208.588	198.458	212.842	201.267	202.313	206.758												321	11.8327	11.3862	11.9443	11.4001	12.2234	11.3443
	322	212	204.333	214.25	205	219	203.5	205.75	208.75														322	204.09	199.191	208.913	198.767	213.173	201.58	202.627	207.08												322	11.8143	11.3871	11.9397	11.4242	12.2044	11.3406
	323	212.25	205	214.5	205	219.5	203.5	206.25	209.5														323	204.407	199.5	209.237	199.075	213.504	201.893	202.942	207.401												323	11.8099	11.4065	11.9351	11.4065	12.2133	11.323
	324	212.5	205	215.5	205.5	219.75	204	206.5	209.5														324	204.723	199.808	209.561	199.383	213.834	202.205	203.256	207.722												324	11.8056	11.3889	11.9722	11.4167	12.2083	11.3333
	325	213.75	205.333	215.5	205.75	220.25	204.25	206.5	210.25														325	205.039	200.116	209.884	199.69	214.164	202.517	203.569	208.042												325	11.8567	11.3898	11.9538	11.413	12.2173	11.3298
	326	214	205.333	215.75	206	220.25	204.75	207	210.5														326	205.354	200.424	210.207	199.997	214.493	202.828	203.882	208.362												326	11.8524	11.3724	11.9493	11.4093	12.1985	11.3401
	327	214.5	207	215.5	206.5	221.5	205.25	207.5	210.75														327	205.669	200.731	210.529	200.304	214.822	203.139	204.195	208.681												327	11.8619	11.4471	11.9172	11.4195	12.249	11.3504
	328	214.5	206.667	216.25	206.25	221.5	205.25	207.25	210.5														328	205.983	201.038	210.85	200.61	215.15	203.45	204.507	209												328	11.8438	11.4113	11.9404	11.3883	12.2303	11.333
	329	215	206.667	217	206.75	222.25	205.5	208	211														329	206.297	201.344	211.172	200.915	215.478	203.76	204.818	209.318												329	11.8533	11.3939	11.9636	11.3985	12.253	11.3296
	330	215	206.333	216.75	207.25	222.5	205.5	207.75	211														330	206.61	201.65	211.492	201.221	215.805	204.069	205.129	209.636												330	11.8354	11.3583	11.9317	11.4087	12.2482	11.3124
	331	215.25	207	217.5	207.75	222.75	205.5	208	211.25														331	206.923	201.955	211.812	201.525	216.132	204.378	205.44	209.954												331	11.8312	11.3777	11.9549	11.419	12.2434	11.2953
	332	215.5	207	218.25	207.25	222.75	206	209.5	211.5														332	207.235	202.26	212.132	201.829	216.458	204.686	205.75	210.271												332	11.8271	11.3606	11.978	11.3743	12.225	11.3057
	333	214.5	206.667	218.5	207.25	222.5	206.25	209.75	211.25														333	207.547	202.564	212.451	202.133	216.784	204.994	206.059	210.587												333	11.7545	11.3253	11.9737	11.3572	12.1929	11.3024
	334	215.75	208.333	218.25	207.5	223	206.75	210.25	212.25														334	207.858	202.868	212.77	202.436	217.109	205.302	206.369	210.903												334	11.8053	11.3995	11.9421	11.3539	12.202	11.3129
	335	216.5	209	218.75	207.5	224.25	206.5	210.25	212.25														335	208.169	203.172	213.088	202.739	217.434	205.609	206.677	211.218												335	11.8287	11.4189	11.9516	11.3369	12.2521	11.2823
	336	216.5	208.667	219	208.25	223.75	207.25	210.75	212.5														336	208.48	203.475	213.406	203.042	217.758	205.916	206.986	211.533												336	11.811	11.3837	11.9474	11.361	12.2066	11.3064
	337	217.25	208.667	219.5	208.75	224	207.5	210.5	213														337	208.79	203.777	213.724	203.344	218.082	206.222	207.293	211.848												337	11.8344	11.3668	11.9569	11.3713	12.2021	11.3032
	338	217	209	219.25	208.75	224.5	207.5	211	213.5														338	209.099	204.08	214.04	203.645	218.405	206.528	207.601	212.162												338	11.8032	11.3681	11.9256	11.3545	12.2112	11.2865
	339	217.25	210	220	209.25	224.5	207.75	211.5	214														339	209.408	204.381	214.357	203.946	218.728	206.833	207.907	212.476												339	11.7994	11.4056	11.9488	11.3649	12.1932	11.2834
	340	218.5	209	220	209.5	224.75	208	211.5	214														340	209.717	204.682	214.673	204.247	219.051	207.138	208.214	212.789												340	11.8498	11.3346	11.9312	11.3617	12.1888	11.2804
	341	218.25	209	220.75	210.25	225	208.75	212	214.5														341	210.025	204.983	214.988	204.547	219.372	207.442	208.52	213.102												341	11.8189	11.318	11.9543	11.3857	12.1844	11.3044
	342	217.5	209.333	220.5	210.25	225.75	209	212	214.75														342	210.333	205.284	215.303	204.846	219.694	207.746	208.825	213.414												342	11.7611	11.3195	11.9233	11.369	12.2072	11.3014
	343	217.5	209.667	220.25	210.5	225.25	208.75	211.75	215														343	210.64	205.583	215.618	205.146	220.015	208.05	209.13	213.726												343	11.7439	11.3209	11.8924	11.3659	12.1624	11.2714
	344	217.75	210	220.25	211	225.5	209	212.5	215.25														344	210.947	205.883	215.932	205.445	220.335	208.353	209.435	214.037												344	11.7403	11.3224	11.8751	11.3764	12.1581	11.2685
	345	218	210	220.75	211	225.75	209.5	212	215.5														345	211.253	206.182	216.245	205.743	220.655	208.655	209.739	214.348												345	11.7367	11.306	11.8848	11.3599	12.154	11.2791
	346	218	210	221	211.5	226.25	209.75	212	215.5														346	211.559	206.481	216.559	206.041	220.975	208.958	210.043	214.658												346	11.7198	11.2897	11.881	11.3703	12.1633	11.2762
	347	218.5	209.667	221.5	211.75	226.5	210.5	212.75	215.5														347	211.865	206.779	216.871	206.338	221.294	209.259	210.346	214.968												347	11.7297	11.2555	11.8907	11.3673	12.1592	11.3002
	348	219.25	211	222	212.5	226.75	210.5	213.5	215.25														348	212.17	207.076	217.184	206.636	221.613	209.561	210.649	215.278												348	11.753	11.3108	11.9004	11.3912	12.1551	11.284
	349	219.75	211.667	222.25	212.75	227.25	210.75	212.75	216														349	212.474	207.374	217.495	206.932	221.931	209.862	210.952	215.587												349	11.7629	11.3303	11.8968	11.3882	12.1644	11.2812
	350	219.5	211.333	222	212.75	227.5	211	212.5	216.25														350	212.779	207.671	217.807	207.228	222.249	210.162	211.254	215.895												350	11.7328	11.2962	11.8664	11.372	12.1604	11.2784
	351	220	210.667	221.75	213	227.75	211.25	213	217														351	213.082	207.967	218.118	207.524	222.566	210.462	211.555	216.204												351	11.7427	11.2446	11.8361	11.3691	12.1564	11.2757
	352	220.25	211.333	223.25	213.5	227.25	211.75	212.25	216.75														352	213.386	208.263	218.428	207.82	222.883	210.762	211.856	216.511												352	11.7394	11.2641	11.8993	11.3796	12.1125	11.2863
	353	219.75	210.667	222.5	213.75	228	212	213	217.5														353	213.689	208.559	218.738	208.115	223.199	211.061	212.157	216.819												353	11.6961	11.2127	11.8425	11.3768	12.1352	11.2836
	354	220.5	211.333	222.75	214	228	212.25	213.25	217.5														354	213.991	208.854	219.048	208.409	223.515	211.359	212.457	217.126												354	11.7194	11.2322	11.839	11.374	12.1181	11.281
	355	221.25	212.667	223.25	214.25	228.5	212.25	213.75	217.75														355	214.293	209.149	219.357	208.703	223.83	211.658	212.757	217.432												355	11.7427	11.2872	11.8489	11.3712	12.1275	11.2651
	356	221.25	212.667	223.5	214.5	228.5	212.75	215.25	218														356	214.595	209.443	219.666	208.997	224.145	211.956	213.057	217.738												356	11.7262	11.2713	11.8455	11.3685	12.1105	11.2757
	357	220.5	212.333	223.5	214.5	229.25	212.5	215	218.25														357	214.896	209.737	219.974	209.291	224.46	212.253	213.356	218.044												357	11.6701	11.2379	11.8289	11.3525	12.1332	11.2467
	358	221.25	212.667	224.25	214.75	229.25	212.5	215.25	218.5														358	215.197	210.031	220.282	209.583	224.774	212.55	213.654	218.349												358	11.6934	11.2398	11.852	11.3499	12.1162	11.231
	359	222	212.333	225	214.75	229.5	212.5	215.75	218.75														359	215.497	210.324	220.589	209.876	225.088	212.847	213.953	218.654												359	11.7167	11.2065	11.875	11.3341	12.1125	11.2153
	360	221.75	213.667	225	215.5	229.75	213.75	216	219														360	215.797	210.616	220.896	210.168	225.401	213.143	214.25	218.958												360	11.6873	11.2612	11.8585	11.3578	12.1089	11.2656
	361	222.5	214	225.25	215.25	230.25	213.75	216	219.25														361	216.096	210.909	221.203	210.46	225.714	213.439	214.548	219.262												361	11.7105	11.2632	11.8553	11.3289	12.1184	11.25
	362	223	214.667	225.5	215.75	229	213.75	216.75	219.5														362	216.396	211.201	221.509	210.751	226.026	213.734	214.845	219.565												362	11.7206	11.2826	11.852	11.3396	12.036	11.2345
	363	223	215	226.25	215.75	230.5	213.75	216	219.5														363	216.694	211.492	221.815	211.042	226.338	214.029	215.141	219.868												363	11.7045	11.2846	11.875	11.3239	12.0981	11.219
	364	223.25	216	225.5	216.5	230	214	216.25	219.5														364	216.993	211.783	222.12	211.332	226.65	214.324	215.437	220.171												364	11.7015	11.3215	11.8194	11.3477	12.0553	11.2166
	365	223	216	225.75	216.5	230	215	217.25	220														365	217.29	212.074	222.425	211.623	226.961	214.618	215.733	220.473												365	11.6724	11.306	11.8163	11.3321	12.0388	11.2536
	366	223.75	215.667	226.25	217	230	215	218.25	220.25														366	217.588	212.364	222.73	211.912	227.272	214.912	216.028	220.775												366	11.6956	11.2731	11.8263	11.3428	12.0223	11.2382
	367	224	216	226.25	217	230.5	215.25	218	220.25														367	217.885	212.654	223.034	212.202	227.582	215.205	216.323	221.076												367	11.6927	11.2751	11.8102	11.3273	12.032	11.236
	368	224	216	226.5	217.5	231	215.5	218.75	220.75														368	218.182	212.944	223.337	212.49	227.892	215.498	216.618	221.377												368	11.6768	11.2598	11.8071	11.338	12.0417	11.2337
	369	224.5	216	226.75	218	231.25	215.5	219.25	221.25														369	218.478	213.233	223.641	212.779	228.201	215.791	216.912	221.678												369	11.687	11.2445	11.8041	11.3486	12.0384	11.2185
	370	224.25	216.333	227	217.75	230.75	215.75	218.75	221														370	218.774	213.522	223.943	213.067	228.51	216.083	217.206	221.978												370	11.6582	11.2466	11.8012	11.3203	11.9961	11.2163
	371	224.75	217	227.5	218	230.75	215.75	219.25	221.75														371	219.069	213.81	224.246	213.355	228.819	216.375	217.499	222.278												371	11.6684	11.2661	11.8112	11.318	11.9799	11.2012
	372	225.5	217	227.75	218.5	231.25	215.75	218.5	221.75														372	219.364	214.098	224.548	213.642	229.127	216.666	217.792	222.577												372	11.6916	11.2509	11.8083	11.3287	11.9898	11.1861
	373	226.25	217.333	227.75	218.75	231.5	216.75	218.25	221.75														373	219.659	214.386	224.849	213.929	229.435	216.957	218.084	222.876												373	11.7148	11.2531	11.7924	11.3264	11.9866	11.2229
	374	227	217.333	228.5	218.75	232.5	216.75	219.25	222.25														374	219.953	214.673	225.151	214.216	229.742	217.248	218.377	223.175												374	11.7379	11.238	11.8155	11.3113	12.0223	11.2079
	375	226.75	217.667	228.75	219.25	232	216.75	220.5	222.5														375	220.247	214.96	225.451	214.502	230.049	217.538	218.668	223.473												375	11.7093	11.2403	11.8126	11.322	11.9804	11.1929
	376	227	218.333	228.75	219.25	232	217.5	220.5	222.5														376	220.54	215.246	225.752	214.788	230.356	217.828	218.96	223.771												376	11.7066	11.2597	11.7969	11.307	11.9645	11.2167
	377	227.25	218.333	228.5	218.75	232.25	218	220.75	223.25														377	220.833	215.532	226.052	215.073	230.662	218.118	219.251	224.068												377	11.704	11.2447	11.7683	11.2662	11.9615	11.2276
	378	226.25	219	228.75	219.25	233	218	221	223.5														378	221.126	215.818	226.351	215.358	230.967	218.407	219.541	224.365												378	11.637	11.2641	11.7656	11.277	11.9842	11.2127
	379	227.75	219.667	229.25	220	233.5	218.5	221.25	223.5														379	221.418	216.103	226.651	215.643	231.273	218.695	219.831	224.662												379	11.6987	11.2835	11.7758	11.3006	11.9941	11.2236
	380	228	219.333	230	220.25	233.5	218.5	220.75	223.5														380	221.71	216.388	226.95	215.927	231.578	218.984	220.121	224.958												380	11.6962	11.2516	11.7988	11.2986	11.9783	11.2088
	381	228.25	219.333	229.5	220	233.75	218.25	220.75	223.75														381	222.002	216.672	227.248	216.211	231.882	219.272	220.411	225.254												381	11.6936	11.2368	11.7576	11.2709	11.9754	11.1813
	382	228.25	221	230.5	221	234	219	221	223.75														382	222.293	216.957	227.546	216.495	232.186	219.559	220.7	225.549												382	11.6783	11.3073	11.7934	11.3073	11.9725	11.205
	383	228.25	221	230.5	221.75	234.75	218.5	221	224														383	222.584	217.24	227.844	216.778	232.49	219.846	220.989	225.844												383	11.663	11.2926	11.778	11.3309	11.9952	11.1648
	384	227.75	221	230.25	222.25	235.25	219.25	221.75	223.75														384	222.874	217.524	228.141	217.061	232.793	220.133	221.277	226.139												384	11.6223	11.2779	11.7499	11.3416	12.0051	11.1886
	385	228.75	221.333	230.75	222.25	235	219.5	223	224.75														385	223.164	217.807	228.438	217.343	233.096	220.42	221.565	226.433												385	11.6582	11.2802	11.7601	11.3269	11.9767	11.1868
	386	228.75	221.667	231	222.25	236.5	219.5	222	225														386	223.454	218.09	228.734	217.625	233.399	220.706	221.852	226.727												386	11.6431	11.2825	11.7576	11.3122	12.0375	11.1723
	387	228.75	222.333	231.25	222	236.5	220	223.25	225.25														387	223.743	218.372	229.03	217.907	233.701	220.991	222.139	227.02												387	11.628	11.3018	11.7551	11.2849	12.022	11.1832
	388	229.75	222.333	231	222.25	235.75	220.25	223.75	225.5														388	224.032	218.654	229.326	218.188	234.003	221.277	222.426	227.314												388	11.6638	11.2873	11.7272	11.283	11.9684	11.1815
	389	230.25	222.667	230.75	222.25	235.75	220.75	222.25	226														389	224.32	218.935	229.621	218.469	234.304	221.562	222.713	227.606												389	11.6741	11.2896	11.6995	11.2685	11.953	11.1925
	390	229.5	222.333	231.5	222.75	237.25	220.75	222.5	225.75														390	224.609	219.217	229.916	218.75	234.605	221.846	222.999	227.899												390	11.6212	11.2583	11.7225	11.2794	12.0136	11.1781
	391	230.5	222.667	231.75	222.5	237.75	220.5	222.75	226.25														391	224.896	219.497	230.211	219.03	234.906	222.131	223.285	228.191												391	11.6569	11.2607	11.7201	11.2523	12.0235	11.1512
	392	230.5	223.667	232.25	222.5	238.25	220.75	224.25	226.5														392	225.184	219.778	230.505	219.31	235.206	222.415	223.57	228.482												392	11.642	11.2969	11.7304	11.2379	12.0334	11.1496
	393	231	223.667	232.25	222.75	238.5	221.5	224.25	226.5														393	225.471	220.058	230.799	219.59	235.506	222.698	223.855	228.774												393	11.6524	11.2825	11.7155	11.2363	12.0307	11.1732
	394	231.25	224	233	222.75	237.75	221.75	224.5	227														394	225.757	220.338	231.092	219.869	235.805	222.981	224.14	229.064												394	11.6502	11.285	11.7384	11.222	11.9777	11.1716
	395	230.5	222.667	232.75	223.75	238	221.75	225.25	227.25														395	226.044	220.617	231.385	220.148	236.104	223.264	224.424	229.355												395	11.5977	11.2036	11.7109	11.2581	11.9751	11.1575
	396	230.25	223	232.5	224	239.25	222	225.5	227.5														396	226.33	220.896	231.678	220.426	236.403	223.546	224.708	229.645												396	11.5705	11.2062	11.6836	11.2564	12.0228	11.1559
	397	231.25	223.333	233.25	223.75	239	222.25	225.25	228.25														397	226.615	221.175	231.97	220.704	236.701	223.828	224.991	229.935												397	11.6061	11.2088	11.7065	11.2297	11.9951	11.1544
	398	231.75	225	233.5	224	238.25	222.75	225.75	228.75														398	226.901	221.454	232.262	220.982	236.999	224.11	225.274	230.224												398	11.6166	11.2782	11.7043	11.2281	11.9424	11.1654
	399	232	226	233.5	224.5	239.25	222.75	226.25	228.75														399	227.185	221.732	232.554	221.259	237.297	224.392	225.557	230.513												399	11.6145	11.3142	11.6896	11.2391	11.9775	11.1514
	400	232	224.667	234	224.75	240	223	225.75	229														400	227.47	222.009	232.845	221.537	237.594	224.673	225.84	230.802												400	11.6	11.2333	11.7	11.2375	12	11.15
	401	232.25	227	234.25	224.25	240.5	223	226.75	228.75														401	227.754	222.287	233.136	221.813	237.891	224.953	226.122	231.09												401	11.598	11.3358	11.6979	11.1985	12.01	11.1361
	402	232.25	226	234.75	225.25	240.75	223	227	228.75														402	228.038	222.564	233.427	222.09	238.187	225.234	226.404	231.378												402	11.5836	11.2719	11.7083	11.2344	12.0075	11.1222
	403	233.25	226	235	225	241	223.75	226.5	229.5														403	228.321	222.84	233.717	222.366	238.483	225.514	226.685	231.666												403	11.619	11.2579	11.7062	11.208	12.0051	11.1458
	404	232.25	227.333	235.5	225.75	241.5	224.25	226.75	230														404	228.604	223.117	234.007	222.642	238.779	225.793	226.966	231.953												404	11.5549	11.3103	11.7166	11.2315	12.0151	11.1569
	405	232.5	227.667	236	226.25	241.25	224	227.25	230														405	228.887	223.393	234.296	222.917	239.074	226.072	227.247	232.24												405	11.553	11.3128	11.7269	11.2425	11.9878	11.1306
	406	233	226	236.25	226.25	241.25	224.5	227.25	230.5														406	229.17	223.668	234.585	223.192	239.369	226.351	227.527	232.527												406	11.5636	11.2162	11.7249	11.2286	11.973	11.1417
	407	233	225.667	236	226.75	241.5	224.75	228	230.5														407	229.452	223.943	234.874	223.467	239.664	226.63	227.807	232.813												407	11.5494	11.1859	11.6981	11.2396	11.9707	11.1404
	408	233	226	236.5	226.25	241.5	225	228.25	231														408	229.733	224.218	235.162	223.741	239.958	226.908	228.087	233.099												408	11.5352	11.1887	11.7085	11.201	11.956	11.1392
	409	233.25	225.667	236.75	226.5	242	225.75	228	231.5														409	230.015	224.493	235.45	224.015	240.252	227.186	228.366	233.384												409	11.5335	11.1585	11.7065	11.1997	11.9661	11.1626
	410	234	226	237.25	227	242.25	225.75	228	231.75														410	230.296	224.767	235.738	224.289	240.545	227.464	228.645	233.669												410	11.5564	11.1613	11.7169	11.2107	11.9639	11.149
	411	235	225.667	238	227.25	242.25	225.5	228.5	232.25														411	230.576	225.041	236.025	224.562	240.838	227.741	228.924	233.954												411	11.5917	11.1313	11.7397	11.2094	11.9493	11.1231
	412	235	226.667	238	227.75	243	225.75	229	232.25														412	230.857	225.315	236.312	224.835	241.131	228.018	229.202	234.238												412	11.5776	11.1671	11.7254	11.2204	11.9718	11.1219
	413	235	227	238.5	227.75	243	226.25	228.5	232.25														413	231.137	225.588	236.599	225.108	241.424	228.294	229.48	234.522												413	11.5636	11.1699	11.7358	11.2068	11.9572	11.133
	414	235	228	239.5	228	243.5	226.75	228.5	232														414	231.416	225.861	236.885	225.38	241.716	228.571	229.758	234.806												414	11.5496	11.2056	11.7708	11.2056	11.9674	11.1442
	415	236.25	228	238.5	228.75	244	227	229.25	231.75														415	231.696	226.134	237.171	225.652	242.008	228.846	230.035	235.09												415	11.5971	11.1921	11.7075	11.2289	11.9775	11.143
	416	236.25	228.667	238.5	229.25	244.5	227.5	229.25	232.25														416	231.975	226.406	237.457	225.924	242.299	229.122	230.312	235.373												416	11.5831	11.2113	11.6934	11.2399	11.9876	11.1541
	417	236	228.667	238.75	228.75	245.25	227.75	229.75	233														417	232.253	226.678	237.742	226.195	242.59	229.397	230.589	235.655												417	11.557	11.1979	11.6916	11.2019	12.0099	11.153
	418	236.5	229	239	228.75	245	227.75	230.75	233.25														418	232.532	226.95	238.027	226.466	242.881	229.672	230.865	235.938												418	11.5676	11.2008	11.6899	11.1885	11.9833	11.1396
	419	236.75	229	239	228	245.25	227.75	230	233.5														419	232.81	227.221	238.311	226.737	243.171	229.947	231.141	236.22												419	11.566	11.1874	11.6759	11.1385	11.9812	11.1263
	420	236.5	228.667	238.5	228.75	245.5	228	230	233.75														420	233.087	227.492	238.595	227.007	243.461	230.221	231.417	236.502												420	11.54	11.1578	11.6376	11.1619	11.9792	11.1253
	421	237.75	229.333	238.75	228.25	245.25	228	229.75	234.25														421	233.365	227.762	238.879	227.278	243.751	230.495	231.692	236.783												421	11.5872	11.177	11.636	11.1242	11.9528	11.112
	422	238.25	228.667	239.25	229	245.25	228.5	230.5	234.25														422	233.642	228.033	239.163	227.547	244.04	230.768	231.967	237.064												422	11.5978	11.1313	11.6465	11.1475	11.9386	11.1232
	423	238.75	229	239.25	229	245	228.25	230.5	235														423	233.918	228.303	239.446	227.817	244.329	231.042	232.242	237.345												423	11.6084	11.1344	11.6327	11.1344	11.9123	11.0979
	424	238.5	231	239.25	229.75	245.5	228.5	230.75	235.25														424	234.195	228.573	239.729	228.086	244.618	231.315	232.516	237.625												424	11.5826	11.2184	11.619	11.1576	11.9225	11.0969
	425	238.75	231.667	240	230.25	245.75	228.5	231.75	234.75														425	234.471	228.842	240.011	228.355	244.906	231.587	232.79	237.905												425	11.5811	11.2375	11.6417	11.1688	11.9206	11.0839
	426	238	232	240.75	229.75	246.25	228.5	232	235.25														426	234.746	229.111	240.294	228.623	245.194	231.859	233.064	238.185												426	11.5311	11.2404	11.6644	11.1314	11.9309	11.0709
	427	238.25	231.667	241.5	230.25	246.75	228.75	231.75	236														427	235.022	229.38	240.576	228.891	245.482	232.131	233.337	238.464												427	11.5297	11.2111	11.687	11.1426	11.9411	11.07
	428	238.5	231.333	241.25	230.5	246.5	229.5	232.75	236														428	235.297	229.648	240.857	229.159	245.769	232.403	233.61	238.743												428	11.5283	11.1819	11.6613	11.1416	11.915	11.0933
	429	239.5	232.333	241.25	231.25	247	229.5	233	235.75														429	235.571	229.916	241.138	229.427	246.056	232.674	233.883	239.022												429	11.5632	11.2172	11.6477	11.1649	11.9253	11.0804
	430	239	233.333	240.5	231.25	246.75	229.75	232.5	236.25														430	235.846	230.184	241.419	229.694	246.342	232.945	234.156	239.301												430	11.5256	11.2523	11.5979	11.1519	11.8993	11.0795
	431	240.25	233	241	231.75	247.75	230	233	236.25														431	236.12	230.452	241.7	229.961	246.629	233.216	234.428	239.579												431	11.5724	11.2232	11.6086	11.163	11.9337	11.0787
	432	240	232.333	242.5	232	248	230.5	233.25	236.25														432	236.394	230.719	241.98	230.228	246.915	233.487	234.7	239.856												432	11.547	11.1781	11.6673	11.1621	11.9319	11.0899
	433	240.25	234	242	232.5	248.25	230.5	233.25	236														433	236.667	230.986	242.26	230.494	247.2	233.757	234.971	240.134												433	11.5457	11.2453	11.6298	11.1732	11.9301	11.0771
	434	240.25	233.667	242	233	249	231	233.5	236.25														434	236.94	231.252	242.539	230.76	247.486	234.026	235.242	240.411												434	11.5324	11.2164	11.6164	11.1844	11.9524	11.0884
	435	240.25	234.667	242.75	232.5	249	231	233.75	236.25														435	237.213	231.519	242.819	231.026	247.77	234.296	235.513	240.688												435	11.5191	11.2514	11.639	11.1475	11.9386	11.0756
	436	240.5	234.667	243.25	233.25	249.25	231.5	234.5	236.5														436	237.486	231.784	243.098	231.291	248.055	234.565	235.784	240.964												436	11.5179	11.2385	11.6496	11.1706	11.9369	11.0868
	437	241	234	243.25	233.75	248.75	231.5	234.5	236.75														437	237.758	232.05	243.376	231.556	248.339	234.834	236.054	241.24												437	11.5286	11.1937	11.6362	11.1818	11.8993	11.0741
	438	241.5	234	243.25	233.5	248.75	232	235	237.25														438	238.03	232.316	243.655	231.821	248.623	235.102	236.324	241.516												438	11.5393	11.181	11.6229	11.1571	11.8857	11.0854
	439	241.25	234.333	243.75	233.5	249.75	232	235	237														439	238.301	232.581	243.933	232.085	248.907	235.371	236.593	241.792												439	11.5142	11.1841	11.6336	11.1443	11.9199	11.0728
	440	241.75	234	243.5	234	249.5	232.25	235	237.5														440	238.573	232.845	244.21	232.35	249.19	235.639	236.863	242.067												440	11.525	11.1555	11.6084	11.1555	11.8944	11.0721
	441	241.75	234	243.5	233.5	250	232.5	235.25	237.75														441	238.843	233.11	244.488	232.613	249.473	235.906	237.132	242.342												441	11.5119	11.1429	11.5952	11.119	11.9048	11.0714
	442	242	234.333	244.5	234.25	249.25	232.75	236	238.25														442	239.114	233.374	244.765	232.877	249.756	236.174	237.4	242.617												442	11.5108	11.1461	11.6297	11.1421	11.8556	11.0708
	443	242	234.667	244.5	234.5	250	232.75	236.25	238														443	239.384	233.638	245.041	233.14	250.038	236.441	237.669	242.891												443	11.4978	11.1493	11.6165	11.1414	11.8779	11.0583
	444	241.5	235.667	244	235	249.75	232.75	237	238.5														444	239.654	233.901	245.318	233.403	250.321	236.707	237.937	243.165												444	11.4611	11.1842	11.5797	11.1526	11.8526	11.0458
	445	242.25	235.333	245.25	234.75	249.75	233.5	237	239														445	239.924	234.165	245.594	233.666	250.602	236.974	238.205	243.439												445	11.4838	11.1559	11.626	11.1282	11.8393	11.069
	446	242	234.333	245.25	235.5	250.25	233.5	236.75	239.25														446	240.194	234.428	245.87	233.928	250.884	237.24	238.472	243.712												446	11.459	11.096	11.6129	11.1512	11.8497	11.0565
	447	242.5	235	245.25	235.25	250.75	234	237	239														447	240.463	234.69	246.145	234.19	251.165	237.506	238.739	243.985												447	11.4699	11.1151	11.5999	11.1269	11.8601	11.0678
	448	242.75	235.333	246.25	235.5	250.5	233.75	237	239.75														448	240.732	234.953	246.42	234.452	251.446	237.771	239.006	244.258												448	11.4689	11.1185	11.6342	11.1263	11.835	11.0436
	449	242.75	236	246.25	236.25	250.75	234.25	237.75	239.5														449	241	235.215	246.695	234.714	251.726	238.036	239.273	244.53												449	11.4561	11.1375	11.6213	11.1493	11.8336	11.0549
	450	243	236.333	246	236.75	250.75	234.5	238	240														450	241.268	235.476	246.97	234.975	252.006	238.301	239.539	244.802												450	11.4551	11.1409	11.5966	11.1605	11.8205	11.0544
	451	244.25	236	246.25	236.75	251.25	234.5	238.25	239.75														451	241.536	235.738	247.244	235.236	252.286	238.566	239.805	245.074												451	11.5013	11.1128	11.5955	11.1481	11.8309	11.0422
	452	244	236.667	246	237.25	252	235	239	239.75														452	241.804	235.999	247.518	235.497	252.566	238.83	240.071	245.346												452	11.4768	11.1319	11.5709	11.1593	11.8531	11.0535
	453	243.75	237	246	237	252.5	235.75	239	240														453	242.071	236.26	247.792	235.757	252.845	239.094	240.336	245.617												453	11.4524	11.1352	11.5581	11.1352	11.8635	11.0765
	454	243.5	237	246.5	236.75	252.25	235.75	239	240														454	242.338	236.521	248.065	236.017	253.124	239.358	240.601	245.888												454	11.428	11.123	11.5688	11.1112	11.8387	11.0643
	455	244.5	237.333	247.25	237	253.25	235.5	239	241														455	242.605	236.781	248.338	236.277	253.402	239.621	240.866	246.159												455	11.4623	11.1264	11.5913	11.1107	11.8725	11.0404
	456	244.5	237.667	247.25	237.5	253.5	235.75	239.5	240.75														456	242.871	237.041	248.611	236.536	253.681	239.885	241.131	246.429												456	11.4498	11.1298	11.5785	11.122	11.8712	11.04
	457	244	237.333	247	237.75	253.75	235.75	239.75	241.25														457	243.138	237.301	248.883	236.796	253.959	240.148	241.395	246.699												457	11.4138	11.102	11.5542	11.1215	11.8699	11.0279
	458	245	237.667	247.75	238	255	236.25	239.5	241.25														458	243.403	237.56	249.155	237.054	254.236	240.41	241.659	246.969												458	11.4481	11.1054	11.5766	11.121	11.9154	11.0392
	459	245	237.667	248.5	238.5	254.5	236.5	239.25	241.5														459	243.669	237.82	249.427	237.313	254.514	240.672	241.923	247.238												459	11.4356	11.0933	11.599	11.1322	11.879	11.0389
	460	245.5	239.333	248.75	238.5	254.5	236.25	240.25	242.25														460	243.934	238.078	249.699	237.572	254.791	240.934	242.186	247.508												460	11.4465	11.159	11.598	11.1201	11.8661	11.0152
	461	246	239.667	249.5	238.5	254.75	236.75	240.5	242.25														461	244.199	238.337	249.97	237.83	255.068	241.196	242.449	247.776												461	11.4574	11.1624	11.6204	11.1081	11.8649	11.0265
	462	246.5	240.333	248.5	238.75	254.75	237.25	240.25	242.25														462	244.464	238.595	250.241	238.087	255.344	241.458	242.712	248.045												462	11.4682	11.1813	11.5613	11.1077	11.852	11.0379
	463	246.5	240.333	248.75	239	254.75	237	240.5	243														463	244.728	238.854	250.512	238.345	255.62	241.719	242.975	248.313												463	11.4558	11.1692	11.5604	11.1073	11.8392	11.0143
	464	246.75	241.667	249.75	238.75	255.25	237.5	240.75	242.75														464	244.993	239.111	250.782	238.602	255.896	241.98	243.237	248.581												464	11.4551	11.2191	11.5944	11.0837	11.8497	11.0257
	465	246.75	240.667	249.5	239.75	255	237.75	240.75	243.5														465	245.256	239.369	251.052	238.859	256.172	242.24	243.499	248.849												465	11.4428	11.1606	11.5703	11.1181	11.8253	11.0254
	466	246.75	241	249	240.5	254.5	238	241.25	243.75														466	245.52	239.626	251.322	239.116	256.447	242.501	243.76	249.116												466	11.4305	11.1641	11.5347	11.1409	11.7895	11.0251
	467	247	240.667	249.25	240.5	255.25	237.75	241	244														467	245.783	239.883	251.591	239.372	256.722	242.761	244.022	249.384												467	11.4298	11.1367	11.5339	11.129	11.8116	11.0018
	468	247.25	241.667	250.75	240.25	255.75	238.25	241.25	244.5														468	246.046	240.14	251.861	239.628	256.997	243.021	244.283	249.65												468	11.4291	11.171	11.5909	11.1056	11.822	11.0131
	469	246.75	242.333	250.75	240.75	255.5	238.5	241.25	244.5														469	246.309	240.396	252.13	239.884	257.271	243.28	244.544	249.917												469	11.3939	11.1899	11.5786	11.1168	11.7979	11.0129
	470	247.25	242	250.75	240.5	256	239	241.5	244.5														470	246.572	240.652	252.398	240.14	257.545	243.539	244.804	250.183												470	11.4048	11.1626	11.5662	11.0934	11.8084	11.0242
	471	248.5	242.667	250	241.5	256.5	239.25	241.75	244.75														471	246.834	240.908	252.667	240.395	257.819	243.798	245.065	250.449												471	11.4503	11.1815	11.5194	11.1277	11.8189	11.0241
	472	247.5	242.333	250.75	242	256.75	239.25	241.75	245.25														472	247.096	241.164	252.935	240.65	258.093	244.057	245.325	250.715												472	11.3921	11.1543	11.5417	11.139	11.8179	11.0124
	473	248	242.333	251.75	242	256.75	239.5	242.25	245.5														473	247.357	241.419	253.203	240.905	258.366	244.315	245.584	250.981												473	11.4031	11.1425	11.5755	11.1272	11.8054	11.0122
	474	248.5	242.667	251.25	242	257.75	239.5	242	245.25														474	247.619	241.674	253.47	241.16	258.639	244.573	245.844	251.246												474	11.414	11.146	11.5403	11.1154	11.8388	11.0006
	475	247.75	242.667	251.5	242.25	257.5	239.5	242.5	245.75														475	247.88	241.929	253.737	241.414	258.912	244.831	246.103	251.511												475	11.3675	11.1343	11.5396	11.1152	11.8149	10.989
	476	248.5	242	253	242.5	257.75	239.5	243	246														476	248.14	242.184	254.004	241.668	259.184	245.089	246.362	251.775												476	11.39	11.0921	11.5962	11.115	11.814	10.9775
	477	249.25	242.333	252	242.75	258.5	241	243.5	246														477	248.401	242.438	254.271	241.922	259.456	245.346	246.621	252.04												477	11.4124	11.0957	11.5383	11.1148	11.8359	11.0346
	478	249.75	242.667	252	242.25	258.5	241.5	243.5	246														478	248.661	242.692	254.537	242.175	259.728	245.603	246.879	252.304												478	11.4233	11.0993	11.5262	11.0803	11.8235	11.046
	479	249.75	243.333	253.5	243	258.5	240.5	243	246.25														479	248.921	242.946	254.803	242.428	260	245.86	247.137	252.567												479	11.4114	11.1182	11.5827	11.103	11.8112	10.9887
	480	250.25	243.667	253	243.5	259	241.5	242.75	246														480	249.181	243.199	255.069	242.681	260.271	246.116	247.395	252.831												480	11.4223	11.1218	11.5478	11.1142	11.8217	11.0229
	481	251.75	243.667	252.5	243.25	259.5	242.5	243.25	246														481	249.44	243.452	255.335	242.934	260.542	246.373	247.653	253.094												481	11.4788	11.1102	11.513	11.0912	11.8322	11.057
	482	252.25	244	252.75	243.5	259.75	242.5	243.75	246														482	249.699	243.705	255.6	243.186	260.813	246.629	247.91	253.357												482	11.4897	11.1139	11.5124	11.0911	11.8313	11.0456
	483	251.75	244.667	253.75	244	260.25	242	244.5	245.75														483	249.958	243.958	255.865	243.438	261.083	246.884	248.167	253.62												483	11.455	11.1327	11.546	11.1024	11.8418	11.0114
	484	252	244.667	255	243.5	260.25	242	244.5	246														484	250.217	244.21	256.13	243.69	261.353	247.14	248.424	253.882												484	11.4545	11.1212	11.5909	11.0682	11.8295	11
	485	252	245	254.5	243.5	260.75	241.75	244.75	246.5														485	250.475	244.462	256.394	243.942	261.623	247.395	248.68	254.144												485	11.4427	11.1249	11.5562	11.0568	11.84	10.9773
	486	252.5	245	255	244.75	261	242.5	245	247														486	250.733	244.714	256.658	244.193	261.893	247.65	248.936	254.406												486	11.4536	11.1134	11.567	11.1021	11.8392	11
	487	252.25	245	254.5	244.5	260.75	242.75	244.75	247.25														487	250.991	244.966	256.922	244.444	262.162	247.905	249.192	254.668												487	11.4305	11.102	11.5325	11.0794	11.8157	11.0001
	488	252.25	245.667	255.5	244.5	261.25	243	245.75	248														488	251.249	245.217	257.186	244.695	262.431	248.159	249.448	254.929												488	11.4188	11.1208	11.5659	11.068	11.8262	11.0001
	489	252.5	245.333	255	245	261.75	243.25	245.75	247.75														489	251.506	245.468	257.449	244.946	262.7	248.413	249.704	255.19												489	11.4184	11.0944	11.5315	11.0793	11.8367	11.0001
	490	252.25	245.333	254.75	245.25	262.25	243	245.5	248														490	251.763	245.719	257.713	245.196	262.968	248.667	249.959	255.451												490	11.3955	11.083	11.5084	11.0793	11.8472	10.9776
	491	252.25	246.333	255.25	245.5	261.75	243.25	246.25	248.25														491	252.02	245.97	257.975	245.446	263.236	248.921	250.214	255.711												491	11.3839	11.1169	11.5193	11.0793	11.8126	10.9777
	492	253.75	246.667	254.75	245.75	261.75	243.75	246.25	248.25														492	252.276	246.22	258.238	245.696	263.504	249.174	250.468	255.972												492	11.4399	11.1206	11.485	11.0793	11.8006	10.9891
	493	253.25	246.667	256	246	261.75	243.5	246.75	248.5														493	252.533	246.47	258.5	245.946	263.772	249.427	250.723	256.232												493	11.4058	11.1093	11.5297	11.0793	11.7886	10.9667
	494	253.75	246.333	256	246.5	262.5	243.75	247.25	249														494	252.789	246.72	258.762	246.195	264.039	249.68	250.977	256.491												494	11.4168	11.0831	11.518	11.0906	11.8104	10.9668
	495	254.75	246.333	256.5	247	263	244.75	247.5	249.25														495	253.044	246.97	259.024	246.444	264.306	249.932	251.231	256.751												495	11.4502	11.0719	11.5288	11.1018	11.821	11.0007
	496	254.75	247	256.75	247	263.25	244.75	247.25	249														496	253.3	247.219	259.286	246.693	264.573	250.185	251.484	257.01												496	11.4386	11.0906	11.5284	11.0906	11.8203	10.9896
	497	254.5	247	257	247.25	263.25	245	247	249.25														497	253.555	247.468	259.547	246.941	264.84	250.437	251.738	257.269												497	11.4159	11.0795	11.528	11.0907	11.8084	10.9898
	498	255.5	247.667	256.75	247	264	245	247.25	249.25														498	253.81	247.717	259.808	247.19	265.106	250.689	251.991	257.528												498	11.4492	11.0982	11.5052	11.0683	11.8301	10.9787
	499	256.25	247.333	257.5	248	263.75	245	247.5	249.25														499	254.065	247.966	260.068	247.438	265.372	250.94	252.244	257.786												499	11.4713	11.0722	11.5273	11.102	11.8071	10.9677
	500	256.5	246.333	258.25	247.5	264	245.25	248.25	249.5														500	254.319	248.214	260.329	247.685	265.638	251.192	252.496	258.044												500	11.471	11.0164	11.5493	11.0685	11.8064	10.9679
	501	256.75	246	258.5	247	264.25	245.5	248.25	250.75														501	254.573	248.462	260.589	247.933	265.903	251.443	252.749	258.302												501	11.4707	10.9905	11.5489	11.0351	11.8058	10.9681
	502	256.25	246.667	258	248	264.5	245.25	248.25	251														502	254.827	248.71	260.849	248.18	266.169	251.693	253.001	258.56												502	11.437	11.0093	11.5151	11.0688	11.8052	10.946
	503	256	247	258.25	248.5	264.75	245.5	248.25	250.75														503	255.081	248.957	261.109	248.427	266.434	251.944	253.253	258.817												503	11.4145	11.0132	11.5148	11.0801	11.8046	10.9463
	504	256	247.333	258.75	248.25	264	245.75	248.5	251														504	255.334	249.205	261.368	248.674	266.698	252.194	253.504	259.075												504	11.4031	11.0171	11.5256	11.0579	11.7595	10.9466
	505	256.5	247.667	259	248.75	264.75	246.5	249.5	251.5														505	255.588	249.452	261.627	248.921	266.963	252.444	253.756	259.331												505	11.4141	11.021	11.5253	11.0692	11.7812	10.9691
	506	256.75	247.667	259.75	249.25	265	246.25	250	251.25														506	255.841	249.699	261.886	249.167	267.227	252.694	254.007	259.588												506	11.4139	11.0101	11.5473	11.0805	11.7807	10.9471
	507	257.5	248.667	259.75	249.5	264.75	246.5	249.75	251.5														507	256.093	249.945	262.145	249.413	267.491	252.944	254.258	259.844												507	11.436	11.0437	11.5359	11.0807	11.758	10.9474
	508	257.5	248.667	260.25	249.25	265.5	246.5	249.75	251.75														508	256.346	250.192	262.403	249.659	267.755	253.193	254.508	260.101												508	11.4247	11.0328	11.5467	11.0587	11.7797	10.9367
	509	257.5	249	261	249.75	265.5	246.75	250.25	252														509	256.598	250.438	262.661	249.905	268.018	253.442	254.759	260.356												509	11.4135	11.0367	11.5686	11.07	11.7681	10.937
	510	256.75	249.333	261.25	250	266	247.25	250.25	252.5														510	256.85	250.684	262.919	250.15	268.281	253.691	255.009	260.612												510	11.3691	11.0407	11.5683	11.0702	11.7787	10.9484
	511	257.5	249.667	261.25	250.5	265.75	247.5	250	252.5														511	257.101	250.929	263.177	250.395	268.544	253.94	255.259	260.867												511	11.3911	11.0446	11.557	11.0815	11.7561	10.9488
	512	257.75	250.333	261.5	250	265.75	247.5	250	253.25														512	257.353	251.175	263.434	250.64	268.807	254.188	255.508	261.123												512	11.391	11.0633	11.5568	11.0485	11.7446	10.9381
	513	257.75	250.667	262	250.25	266.25	247.75	250.5	253.25														513	257.604	251.42	263.692	250.885	269.069	254.436	255.758	261.377												513	11.3799	11.0672	11.5676	11.0488	11.7552	10.9384
	514	258.25	250.667	261.5	250.5	266	248	250.5	254														514	257.855	251.665	263.948	251.129	269.331	254.684	256.007	261.632												514	11.3909	11.0564	11.5343	11.0491	11.7328	10.9388
	515	258.75	250.667	262	250.75	266.5	248	250.75	254.5														515	258.106	251.91	264.205	251.373	269.593	254.932	256.256	261.886												515	11.4019	11.0457	11.5451	11.0494	11.7434	10.9282
	516	258	250.333	261.75	250.75	267	248.5	250.75	254.75														516	258.356	252.154	264.461	251.617	269.855	255.179	256.505	262.141												516	11.3578	11.0203	11.5229	11.0387	11.754	10.9396
	517	257.75	251.333	261.75	251	267	248.5	251	254.75														517	258.606	252.398	264.718	251.861	270.116	255.426	256.753	262.395												517	11.3358	11.0536	11.5118	11.039	11.7426	10.929
	518	258	251	261.25	251.5	267.5	248.75	251.75	254.75														518	258.856	252.642	264.973	252.104	270.377	255.673	257.001	262.648												518	11.3359	11.0283	11.4787	11.0503	11.7533	10.9294
	519	259.25	251	261.25	251.75	268.25	249.5	252.25	255.25														519	259.106	252.886	265.229	252.348	270.638	255.92	257.249	262.902												519	11.3798	11.0177	11.4676	11.0506	11.7749	10.9518
	520	259.25	251	262.5	251.75	268.5	249.75	252.25	255.5														520	259.356	253.13	265.484	252.591	270.899	256.166	257.497	263.155												520	11.3689	11.0071	11.5114	11.04	11.7745	10.9523
	521	259.25	251.667	262.75	252.25	267.75	249.75	251.75	255.25														521	259.605	253.373	265.74	252.833	271.159	256.412	257.744	263.408												521	11.3579	11.0257	11.5113	11.0513	11.7303	10.9417
	522	259.5	252	262.75	252.75	268	250.25	252.25	255.5														522	259.854	253.616	265.995	253.076	271.419	256.658	257.992	263.66												522	11.358	11.0297	11.5003	11.0626	11.73	10.9531
	523	260	252.333	263.25	252.75	268.5	250.5	252	256														523	260.103	253.859	266.249	253.318	271.679	256.904	258.239	263.913												523	11.369	11.0338	11.5111	11.052	11.7407	10.9536
	524	260.5	253	263.5	253	269	251	252.75	255.75														524	260.351	254.101	266.504	253.56	271.938	257.15	258.485	264.165												524	11.38	11.0524	11.5111	11.0524	11.7513	10.965
	525	261	253	263.75	253.25	269	251.5	253	256.25														525	260.6	254.344	266.758	253.802	272.198	257.395	258.732	264.417												525	11.391	11.0418	11.511	11.0527	11.7401	10.9764
	526	260.5	252.333	264.25	253.25	268.75	251.5	253.25	256.75														526	260.848	254.586	267.012	254.044	272.457	257.64	258.978	264.669												526	11.3583	11.0023	11.5218	11.0422	11.7181	10.9659
	527	261.5	253	265.25	253.25	269	251.5	253.25	257														527	261.095	254.828	267.265	254.285	272.716	257.885	259.224	264.92												527	11.3911	11.0209	11.5545	11.0317	11.7178	10.9555
	528	261.75	253.333	264.25	253.5	269.5	252	253.75	257.25														528	261.343	255.069	267.519	254.526	272.974	258.129	259.47	265.171												528	11.3912	11.0249	11.5	11.0322	11.7285	10.9669
	529	261.25	253	264.75	254	270	251.5	253.5	257.5														529	261.59	255.311	267.772	254.767	273.233	258.373	259.716	265.422												529	11.3587	11	11.5109	11.0435	11.7391	10.9348
	530	262	253.667	265	254	270.25	251.75	254	257.75														530	261.838	255.552	268.025	255.008	273.491	258.618	259.961	265.673												530	11.3806	11.0186	11.5109	11.0331	11.7389	10.9353
	531	262.25	253.667	265.5	254	270.75	252.25	254.25	258														531	262.084	255.793	268.278	255.248	273.749	258.861	260.206	265.924												531	11.3807	11.0082	11.5217	11.0227	11.7495	10.9467
	532	262.25	253.333	265.25	254.75	270.75	252.25	254.5	257.75														532	262.331	256.034	268.53	255.488	274.006	259.105	260.451	266.174												532	11.37	10.9834	11.5	11.0448	11.7385	10.9364
	533	262	253.667	265.25	254.75	271	252	254.25	258														533	262.578	256.274	268.783	255.728	274.264	259.348	260.696	266.424												533	11.3485	10.9875	11.4893	11.0344	11.7383	10.9153
	534	262.5	254	265.5	255	271.25	252.75	254.5	258.5														534	262.824	256.514	269.035	255.968	274.521	259.592	260.94	266.674												534	11.3595	10.9917	11.4893	11.0349	11.7381	10.9376
	535	263.25	255	265.75	255.25	271.75	253	256.25	258.5														535	263.07	256.754	269.286	256.208	274.778	259.835	261.184	266.923												535	11.3813	11.0246	11.4894	11.0354	11.7488	10.9381
	536	263.25	254.667	266	255.75	271.75	253.5	256.5	258.5														536	263.316	256.994	269.538	256.447	275.035	260.077	261.428	267.173												536	11.3707	10.9999	11.4895	11.0467	11.7378	10.9495
	537	263.5	255.333	266.25	255.25	271.5	253.5	256.75	258.5														537	263.561	257.234	269.789	256.686	275.291	260.32	261.672	267.422												537	11.3709	11.0184	11.4895	11.0149	11.7161	10.9393
	538	263.5	255.667	266.5	255.75	271.5	253.5	256.75	258.5														538	263.806	257.473	270.04	256.925	275.547	260.562	261.916	267.671												538	11.3603	11.0226	11.4896	11.0262	11.7052	10.9292
	539	263.75	255.667	266.75	255.75	272	253.5	257	259														539	264.051	257.713	270.291	257.164	275.803	260.804	262.159	267.919												539	11.3605	11.0123	11.4897	11.0159	11.7159	10.919
	540	264.25	255.333	266.25	256.5	272.75	254	257.25	258.75														540	264.296	257.951	270.542	257.402	276.059	261.046	262.402	268.168												540	11.3715	10.9878	11.4576	11.038	11.7373	10.9304
	541	264	256.333	267.5	256.5	272	254.25	257	259														541	264.541	258.19	270.792	257.64	276.314	261.288	262.645	268.416												541	11.3502	11.0206	11.5007	11.0278	11.6942	10.9311
	542	263.75	257	267.75	256.5	272.25	254.25	257	259.25														542	264.785	258.429	271.042	257.878	276.57	261.529	262.888	268.664												542	11.329	11.0391	11.5008	11.0176	11.6941	10.921
	543	264.25	257.333	267.5	256.75	272	255	257.25	260														543	265.029	258.667	271.292	258.116	276.825	261.77	263.13	268.912												543	11.3401	11.0432	11.4795	11.0182	11.6726	10.9431
	544	264.75	257.333	268	257.25	272.5	255.25	257.75	260														544	265.273	258.905	271.542	258.354	277.08	262.011	263.372	269.159												544	11.3511	11.0331	11.4904	11.0295	11.6833	10.9438
	545	265	258	268.25	258	273	255.5	257.5	260.5														545	265.517	259.143	271.791	258.591	277.334	262.252	263.614	269.406												545	11.3514	11.0515	11.4906	11.0515	11.694	10.9444
	546	265.25	258	268	258	273.25	255.5	257.75	260.25														546	265.76	259.381	272.041	258.828	277.588	262.492	263.856	269.653												546	11.3517	11.0414	11.4693	11.0414	11.694	10.9344
	547	265.25	258.333	268	258.25	273	255.25	257.75	261														547	266.004	259.618	272.29	259.065	277.842	262.732	264.097	269.9												547	11.3413	11.0455	11.4589	11.042	11.6726	10.9137
	548	265.5	258.667	268.5	258.25	273.75	255.5	257.75	260.75														548	266.247	259.855	272.538	259.302	278.096	262.973	264.339	270.147												548	11.3416	11.0497	11.4698	11.0319	11.694	10.9144
	549	265.75	258	269	258	273.75	255.5	258.25	260.75														549	266.49	260.092	272.787	259.538	278.35	263.212	264.58	270.393												549	11.3419	11.0112	11.4806	11.0112	11.6834	10.9045
	550	265.5	258	268.75	258	274	256.25	258.5	261														550	266.732	260.329	273.035	259.775	278.603	263.452	264.821	270.639												550	11.321	11.0012	11.4595	11.0012	11.6834	10.9265
	551	265.75	258.333	268.5	258.5	274	256	258.75	261														551	266.975	260.566	273.283	260.011	278.856	263.691	265.061	270.885												551	11.3213	11.0054	11.4385	11.0125	11.6728	10.906
	552	265.25	258.333	269.5	258.75	274	256.75	259	261.5														552	267.217	260.802	273.531	260.247	279.109	263.931	265.302	271.131												552	11.2898	10.9954	11.4707	11.0131	11.6622	10.928
	553	265.75	258.667	270	259	274.25	256.5	258.75	261.25														553	267.459	261.038	273.779	260.482	279.362	264.169	265.542	271.376												553	11.3008	10.9996	11.4816	11.0138	11.6623	10.9075
	554	265.75	258	270.5	259.5	274.5	257	258.5	261.5														554	267.7	261.274	274.026	260.718	279.615	264.408	265.782	271.622												554	11.2906	10.9614	11.4924	11.0251	11.6624	10.9189
	555	266.75	258.333	270.5	259.5	274.75	257	258.5	262.75														555	267.942	261.51	274.274	260.953	279.867	264.647	266.022	271.867												555	11.3229	10.9656	11.4821	11.0152	11.6625	10.909
	556	267.25	257.667	270.5	259.25	274.75	257.25	258.5	262.75														556	268.183	261.745	274.521	261.188	280.119	264.885	266.261	272.111												556	11.3339	10.9275	11.4718	10.9946	11.652	10.9098
	557	267.5	258.333	271	259.5	274.75	257.5	259.25	262.5														557	268.424	261.98	274.767	261.423	280.371	265.123	266.5	272.356												557	11.3343	10.9459	11.4826	10.9954	11.6415	10.9106
	558	267.5	258.667	271.5	259.75	275	257.5	259.25	263														558	268.665	262.215	275.014	261.657	280.622	265.361	266.74	272.6												558	11.3242	10.9502	11.4935	10.9961	11.6417	10.9008
	559	267.5	258.333	271	260.25	275.25	257.75	259.5	262.75														559	268.906	262.45	275.26	261.891	280.874	265.599	266.978	272.845												559	11.314	10.9263	11.4621	11.0074	11.6418	10.9017
	560	267.5	259	271.75	260.75	275	257.5	259.5	263														560	269.146	262.685	275.506	262.126	281.125	265.836	267.217	273.089												560	11.3039	10.9447	11.4835	11.0187	11.6209	10.8814
	561	268	258.667	271.25	260.5	275.5	258.25	259.75	263.5														561	269.386	262.919	275.752	262.36	281.376	266.073	267.456	273.332												561	11.315	10.9209	11.4522	10.9983	11.6316	10.9033
	562	267.5	259.333	271.5	260.5	276.25	258.5	260	263.5														562	269.626	263.154	275.998	262.593	281.626	266.31	267.694	273.576												562	11.2838	10.9393	11.4525	10.9885	11.6529	10.9042
	563	268	259	272	260.5	276.25	258.5	260.5	263.5														563	269.866	263.388	276.243	262.827	281.877	266.547	267.932	273.819												563	11.2949	10.9155	11.4634	10.9788	11.6425	10.8945
	564	268.25	259.667	271.75	261	276.5	258.5	260.75	264.25														564	270.106	263.621	276.488	263.06	282.127	266.784	268.17	274.062												564	11.2954	10.9339	11.4427	10.9901	11.6428	10.8848
	565	268.75	259.667	272	261.5	276	259	261.5	265														565	270.345	263.855	276.733	263.293	282.377	267.02	268.407	274.305												565	11.3064	10.9243	11.4431	11.0014	11.6114	10.8962
	566	268.75	260.667	271.5	261.5	277.5	259	261.25	264.5														566	270.584	264.088	276.978	263.526	282.627	267.257	268.645	274.548												566	11.2964	10.9566	11.412	10.9917	11.6642	10.8866
	567	268.75	260	272	261.5	278.25	259.25	262.25	264.75														567	270.823	264.322	277.223	263.759	282.876	267.492	268.882	274.79												567	11.2864	10.919	11.4229	10.982	11.6854	10.8875
	568	268.75	260	272.75	261.5	278.75	259.75	261.5	264.5														568	271.062	264.555	277.467	263.991	283.126	267.728	269.119	275.032												568	11.2765	10.9094	11.4443	10.9723	11.6961	10.8989
	569	269	261	272.75	262	278.75	260.25	262.25	264.5														569	271.3	264.787	277.711	264.224	283.375	267.964	269.356	275.274												569	11.2771	10.9417	11.4343	10.9836	11.6858	10.9102
	570	269.5	261.333	272.75	262.25	278.75	260.25	262.25	265														570	271.539	265.02	277.955	264.456	283.624	268.199	269.592	275.516												570	11.2881	10.946	11.4242	10.9844	11.6756	10.9007
	571	270.25	261.333	273.25	262.5	279	260.75	262.5	265.25														571	271.777	265.252	278.199	264.688	283.872	268.434	269.829	275.758												571	11.3096	10.9365	11.4352	10.9853	11.6758	10.912
	572	270	261.667	273.5	262.25	279.5	260.75	261.5	265.25														572	272.015	265.484	278.442	264.919	284.121	268.669	270.065	275.999												572	11.2893	10.9408	11.4356	10.9652	11.6865	10.9025
	573	270.25	261.667	273.5	262.25	280	260.5	262.5	265.25														573	272.252	265.716	278.686	265.151	284.369	268.904	270.301	276.24												573	11.2899	10.9313	11.4256	10.9557	11.6972	10.8825
	574	270.5	261.667	274	262.5	280	261	262.75	265.5														574	272.49	265.948	278.929	265.382	284.617	269.139	270.537	276.481												574	11.2905	10.9218	11.4365	10.9565	11.687	10.8939
	575	270.5	262	274	263	279.75	260.75	262.75	266.25														575	272.727	266.18	279.172	265.613	284.865	269.373	270.772	276.722												575	11.2806	10.9262	11.4266	10.9679	11.6664	10.874
	576	270.5	262.667	274.5	263	279.75	261	263	266														576	272.964	266.411	279.414	265.844	285.112	269.607	271.008	276.962												576	11.2708	10.9444	11.4375	10.9583	11.6562	10.875
	577	271.25	263	274.5	263.5	280.25	261.25	263.75	266.5														577	273.201	266.642	279.657	266.075	285.36	269.841	271.243	277.203												577	11.2923	10.9488	11.4276	10.9696	11.667	10.876
	578	271.5	262.667	274.75	263.75	280	261.5	264	266.5														578	273.437	266.873	279.899	266.305	285.607	270.075	271.478	277.443												578	11.2929	10.9255	11.4281	10.9706	11.6465	10.877
	579	271.25	263.333	275.25	263.75	280	261.25	264.5	267														579	273.674	267.104	280.141	266.535	285.854	270.308	271.712	277.683												579	11.2728	10.9438	11.439	10.9611	11.6364	10.8572
	580	271.25	263.333	275.5	264	279.75	261.25	264	267														580	273.91	267.335	280.383	266.765	286.101	270.542	271.947	277.922												580	11.263	10.9343	11.4395	10.962	11.616	10.8478
	581	271.5	263.667	275.5	264.5	279.75	261.25	264.5	267.5														581	274.146	267.565	280.624	266.995	286.347	270.775	272.181	278.162												581	11.2637	10.9387	11.4297	10.9733	11.606	10.8385
	582	271.5	264.333	275.5	264.75	279.75	262	264.75	268														582	274.382	267.795	280.866	267.225	286.594	271.008	272.415	278.401												582	11.254	10.957	11.4198	10.9742	11.596	10.8602
	583	270.5	264.667	275.5	264.75	280	262.25	264.75	268														583	274.618	268.025	281.107	267.454	286.84	271.24	272.649	278.64												583	11.203	10.9614	11.41	10.9648	11.5964	10.8613
	584	270.5	264.667	275.75	265	280.25	262.25	265	268.25														584	274.853	268.255	281.348	267.684	287.086	271.473	272.883	278.879												584	11.1934	10.952	11.4106	10.9658	11.5968	10.852
	585	271	264.667	276	265.5	280.75	262.5	265	268.25														585	275.088	268.484	281.589	267.913	287.331	271.705	273.117	279.118												585	11.2045	10.9426	11.4112	10.9771	11.6076	10.853
	586	271.5	265	276.25	265.5	281.5	263	264.75	268.5														586	275.323	268.714	281.829	268.142	287.577	271.937	273.35	279.356												586	11.2156	10.947	11.4118	10.9677	11.6287	10.8644
	587	271.75	265	276.5	265.5	281.25	263	265.5	269														587	275.558	268.943	282.07	268.37	287.822	272.169	273.583	279.594												587	11.2163	10.9377	11.4124	10.9584	11.6084	10.8552
	588	272.25	265.333	277.25	265.75	281.25	263.5	265.75	268.75														588	275.793	269.172	282.31	268.599	288.067	272.401	273.816	279.832												588	11.2274	10.9422	11.4336	10.9593	11.5986	10.8666
	589	272.75	265	277.75	265.75	281.75	263.75	265.75	269														589	276.027	269.401	282.55	268.827	288.312	272.633	274.049	280.07												589	11.2385	10.9191	11.4445	10.95	11.6093	10.8676
	590	273	265	278	266.25	282.25	264.25	266.25	268.75														590	276.261	269.629	282.79	269.055	288.557	272.864	274.281	280.308												590	11.2392	10.9099	11.4451	10.9613	11.62	10.879
	591	273	265	277.75	266.25	281.75	264.5	266	269.5														591	276.495	269.858	283.029	269.283	288.801	273.095	274.514	280.545												591	11.2297	10.9006	11.4251	10.9521	11.5896	10.8801
	592	273.25	265	277.75	266.5	282.25	264.25	265.75	269.25														592	276.729	270.086	283.269	269.511	289.045	273.326	274.746	280.783												592	11.2305	10.8914	11.4155	10.9531	11.6004	10.8606
	593	273.75	265.667	278	267	282.25	264.5	266.25	269.5														593	276.963	270.314	283.508	269.738	289.289	273.557	274.978	281.02												593	11.2416	10.9096	11.4161	10.9644	11.5906	10.8617
	594	273.75	266.333	278.5	267.5	282	264.25	266.75	269.5														594	277.196	270.542	283.747	269.966	289.533	273.787	275.21	281.257												594	11.2321	10.9278	11.427	10.9757	11.5706	10.8423
	595	273.5	266.333	278.5	268	282.5	264.75	267	269.75														595	277.429	270.769	283.985	270.193	289.777	274.018	275.441	281.493												595	11.2124	10.9186	11.4174	10.9869	11.5814	10.8537
	596	274	266.333	278.5	268	282.75	265.5	267.5	269.75														596	277.662	270.997	284.224	270.42	290.02	274.248	275.672	281.73												596	11.2235	10.9094	11.4078	10.9777	11.5819	10.8753
	597	273.5	266.333	278.75	267.75	282.5	265.5	267.5	270.25														597	277.895	271.224	284.462	270.647	290.263	274.478	275.904	281.966												597	11.1936	10.9003	11.4085	10.9583	11.562	10.8662
	598	275	266.333	278.75	267.75	282.75	265.5	267.5	270.25														598	278.128	271.451	284.7	270.873	290.506	274.708	276.135	282.202												598	11.2456	10.8912	11.3989	10.9491	11.5625	10.8571
	599	274.75	266.667	278.5	268.25	283	265.75	267.75	271														599	278.36	271.678	284.938	271.1	290.749	274.937	276.365	282.438												599	11.226	10.8957	11.3792	10.9604	11.5631	10.8583
	600	274.5	268.333	278.5	268.5	282.75	266	268	271.25														600	278.593	271.905	285.176	271.326	290.992	275.167	276.596	282.674												600	11.2064	10.9547	11.3697	10.9615	11.5432	10.8594
	601	275	268.333	279	268.75	283.25	266.75	268.5	270.75														601	278.825	272.131	285.414	271.552	291.234	275.396	276.826	282.909												601	11.2175	10.9455	11.3806	10.9625	11.554	10.881
	602	275	267.667	279.75	268.75	283.75	267	268.75	270.75														602	279.057	272.358	285.651	271.778	291.476	275.625	277.057	283.144												602	11.2082	10.9093	11.4018	10.9534	11.5648	10.8821
	603	275.5	268	280	269.25	283.75	267	268.75	271.5														603	279.288	272.584	285.888	272.003	291.718	275.854	277.287	283.379												603	11.2192	10.9138	11.4025	10.9647	11.5552	10.8731
	604	275.5	267.667	280.25	269	283.75	266.75	268.5	271.25														604	279.52	272.81	286.125	272.229	291.96	276.082	277.516	283.614												604	11.2099	10.8912	11.4032	10.9455	11.5456	10.8539
	605	275.25	267.667	280	269.25	284.5	267.25	268.25	272														605	279.751	273.035	286.362	272.454	292.202	276.311	277.746	283.849												605	11.1905	10.8822	11.3836	10.9466	11.5666	10.8653
	606	275	267.667	280.5	269.5	284.5	267.5	269	272														606	279.982	273.261	286.598	272.679	292.443	276.539	277.976	284.083												606	11.1711	10.8732	11.3945	10.9477	11.557	10.8664
	607	275.25	267.667	280.5	269.75	285	267.75	269.75	272.25														607	280.213	273.486	286.835	272.904	292.684	276.767	278.205	284.318												607	11.1721	10.8643	11.3851	10.9488	11.5678	10.8676
	608	276	268	280.5	270	285.25	267.75	269.25	272.5														608	280.444	273.711	287.071	273.129	292.925	276.995	278.434	284.552												608	11.1933	10.8688	11.3758	10.9499	11.5684	10.8587
	609	276.5	268	280.5	270.5	285.75	267.75	269.5	272.75														609	280.674	273.936	287.307	273.353	293.166	277.223	278.663	284.786												609	11.2043	10.8599	11.3664	10.9612	11.5792	10.8498
	610	276.5	268.667	280.75	270.75	286.25	268.25	269.5	272.75														610	280.905	274.161	287.543	273.577	293.407	277.45	278.891	285.019												610	11.1952	10.878	11.3672	10.9623	11.5899	10.8611
	611	277	269	281	271	286.5	268.25	270	272.75														611	281.135	274.386	287.778	273.802	293.647	277.677	279.12	285.253												611	11.2062	10.8826	11.368	10.9635	11.5905	10.8522
	612	277.25	269	281.25	271	286.5	268.5	270.25	272.75														612	281.365	274.61	288.014	274.026	293.887	277.905	279.348	285.486												612	11.2072	10.8737	11.3689	10.9545	11.5811	10.8535
	613	277.5	269	282	271	286.25	268.5	271	273.5														613	281.595	274.835	288.249	274.249	294.127	278.132	279.576	285.719												613	11.2081	10.8648	11.3899	10.9456	11.5615	10.8446
	614	276.75	269.333	283	271.75	287	268.5	270.75	273.5														614	281.824	275.059	288.484	274.473	294.367	278.358	279.804	285.952												614	11.1687	10.8694	11.421	10.9669	11.5824	10.8358
	615	277	270	282.75	272	287.5	268.75	271	273.75														615	282.054	275.283	288.719	274.696	294.607	278.585	280.032	286.185												615	11.1697	10.8875	11.4016	10.9681	11.5931	10.837
	616	277.75	270.333	282.75	271.75	287.5	268.75	271	274.25														616	282.283	275.506	288.953	274.92	294.846	278.811	280.26	286.418												616	11.1909	10.892	11.3923	10.9491	11.5837	10.8282
	617	277.5	270.333	282.5	271.75	287.25	269	271.25	274.5														617	282.512	275.73	289.188	275.143	295.085	279.038	280.487	286.65												617	11.1717	10.8832	11.373	10.9402	11.5642	10.8295
	618	277.25	270.667	283.25	272	287.25	269.25	271	274.25														618	282.741	275.953	289.422	275.366	295.324	279.264	280.714	286.882												618	11.1526	10.8878	11.394	10.9414	11.5549	10.8308
	619	277.5	270.333	283.25	272	287.25	269.5	271	274.25														619	282.969	276.176	289.656	275.588	295.563	279.489	280.941	287.114												619	11.1537	10.8656	11.3848	10.9326	11.5456	10.8321
	620	277.75	271.333	282.75	271.75	287.5	269.75	271.25	275														620	283.198	276.399	289.89	275.811	295.802	279.715	281.168	287.346												620	11.1547	10.897	11.3555	10.9137	11.5463	10.8334
	621	278	271	283.5	272.5	288	269.75	271.75	275.5														621	283.426	276.622	290.124	276.033	296.04	279.941	281.395	287.578												621	11.1558	10.8749	11.3765	10.935	11.557	10.8247
	622	278.5	270.667	284	272.75	288.25	269.75	271.75	275.75														622	283.654	276.845	290.357	276.255	296.279	280.166	281.621	287.809												622	11.1668	10.8527	11.3874	10.9363	11.5578	10.816
	623	279	271.333	283.5	273	288.5	270.25	272.25	276														623	283.882	277.067	290.591	276.477	296.517	280.391	281.848	288.04												623	11.1779	10.8707	11.3582	10.9375	11.5585	10.8273
	624	279	272	283.75	273.5	288.75	270.5	272.75	276.25														624	284.11	277.29	290.824	276.699	296.754	280.616	282.074	288.272												624	11.1689	10.8887	11.3591	10.9488	11.5593	10.8287
	625	280	273	284.25	273.5	288.5	270.5	273.25	276.25														625	284.337	277.512	291.057	276.921	296.992	280.841	282.3	288.502												625	11.2	10.92	11.37	10.94	11.54	10.82
	626	280.25	273.667	284	273.75	288.25	270.5	274.25	276.25														626	284.565	277.734	291.289	277.142	297.23	281.065	282.525	288.733												626	11.201	10.9379	11.3509	10.9413	11.5208	10.8114
	627	280.5	274	284.75	274	288.25	271.25	275	276.25														627	284.792	277.955	291.522	277.363	297.467	281.29	282.751	288.964												627	11.2021	10.9425	11.3718	10.9425	11.5116	10.8327
	628	281	273.667	284.75	274.25	289	271.5	274.5	276.75														628	285.019	278.177	291.754	277.585	297.704	281.514	282.976	289.194												628	11.2131	10.9205	11.3628	10.9438	11.5324	10.834
	629	280.5	274.333	284.75	274.5	290	271.25	274.75	277.25														629	285.246	278.398	291.987	277.805	297.941	281.738	283.202	289.424												629	11.1843	10.9384	11.3537	10.945	11.5631	10.8154
	630	280.75	273	284.25	274.75	290	271.5	274.5	277.25														630	285.473	278.619	292.219	278.026	298.178	281.962	283.427	289.654												630	11.1853	10.8766	11.3248	10.9463	11.5539	10.8168
	631	280.75	274	285.25	275.25	289.75	271.5	274.75	278														631	285.699	278.84	292.45	278.247	298.414	282.186	283.651	289.884												631	11.1765	10.9078	11.3556	10.9575	11.5348	10.8082
	632	280.75	273	285	275.25	290.5	272	275	278														632	285.925	279.061	292.682	278.467	298.651	282.409	283.876	290.114												632	11.1676	10.8594	11.3367	10.9489	11.5555	10.8196
	633	281.25	272.333	286	275.75	290.75	272.25	275	278.25														633	286.151	279.282	292.913	278.687	298.887	282.632	284.101	290.343												633	11.1787	10.8243	11.3675	10.9601	11.5563	10.821
	634	281.25	273.333	286	275.5	291.25	272.25	274.5	278.25														634	286.377	279.503	293.145	278.907	299.123	282.856	284.325	290.572												634	11.1699	10.8555	11.3585	10.9415	11.567	10.8124
	635	281.5	274.333	286.25	275.5	291.5	272.75	275	278.25														635	286.603	279.723	293.376	279.127	299.359	283.079	284.549	290.801												635	11.171	10.8866	11.3595	10.9329	11.5678	10.8238
	636	281.75	274	285.75	275.75	291	273	275.5	278.5														636	286.829	279.943	293.607	279.347	299.594	283.301	284.773	291.03												636	11.1721	10.8648	11.3307	10.9342	11.5389	10.8252
	637	282	273.667	286.25	276	291.25	273	275.5	279														637	287.054	280.163	293.837	279.567	299.83	283.524	284.997	291.259												637	11.1732	10.8431	11.3416	10.9355	11.5397	10.8167
	638	282	274.333	287.5	276.25	291.5	273.5	275.75	279.5														638	287.279	280.383	294.068	279.786	300.065	283.746	285.22	291.487												638	11.1645	10.861	11.3822	10.9368	11.5406	10.828
	639	282.25	274.667	287.25	276.25	292.5	273.75	275.75	279.25														639	287.504	280.603	294.298	280.005	300.3	283.969	285.444	291.716												639	11.1656	10.8656	11.3634	10.9283	11.5711	10.8294
	640	283.25	274.333	287.75	276.75	292.25	273.75	275.75	279.5														640	287.729	280.822	294.529	280.224	300.535	284.191	285.667	291.944												640	11.1964	10.844	11.3743	10.9395	11.5522	10.8209
	641	282.5	275	287.25	276.75	292	273.75	276.25	279.5														641	287.954	281.041	294.759	280.443	300.77	284.413	285.89	292.172												641	11.1581	10.8618	11.3457	10.931	11.5333	10.8125
	642	282.75	275.667	287.25	276.75	292.25	274	276	279.75														642	288.178	281.26	294.988	280.662	301.004	284.635	286.113	292.4												642	11.1593	10.8797	11.3369	10.9225	11.5342	10.8139
	643	282.75	275.667	288	277	292.5	274.75	276.25	280.25														643	288.403	281.479	295.218	280.88	301.238	284.856	286.336	292.627												643	11.1506	10.8712	11.3576	10.9238	11.5351	10.8351
	644	282.5	275.667	288	276.75	292.5	274.75	276.25	280.25														644	288.627	281.698	295.448	281.098	301.473	285.078	286.558	292.855												644	11.1321	10.8628	11.3488	10.9055	11.5261	10.8267
	645	283	275.667	289	277	291.5	274.5	276.25	280.75														645	288.851	281.917	295.677	281.317	301.707	285.299	286.781	293.082												645	11.1431	10.8544	11.3794	10.9069	11.4778	10.8084
	646	283.25	276.333	289.5	277.5	291.75	274.5	276.5	280.75														646	289.075	282.135	295.906	281.535	301.94	285.52	287.003	293.309												646	11.1443	10.8722	11.3902	10.9181	11.4788	10.8001
	647	284	276.333	288.5	277.75	292	274.75	276.25	280.75														647	289.299	282.354	296.135	281.752	302.174	285.741	287.225	293.536												647	11.1652	10.8638	11.3421	10.9195	11.4797	10.8015
	648	284.25	276.333	289.25	278	292.25	275.25	276.25	281														648	289.522	282.572	296.364	281.97	302.407	285.962	287.447	293.763												648	11.1664	10.8554	11.3628	10.9209	11.4807	10.8128
	649	284	277	289.75	278.25	292.75	275.5	276.25	281.5														649	289.745	282.79	296.592	282.188	302.641	286.182	287.669	293.99												649	11.148	10.8732	11.3737	10.9223	11.4914	10.8143
	650	284	277	290	278.25	292	275.5	276.75	281.25														650	289.968	283.007	296.821	282.405	302.874	286.402	287.89	294.216												650	11.1394	10.8648	11.3747	10.9139	11.4532	10.806
	651	284.5	277.333	290	278.25	292.75	275.25	276.75	281.5														651	290.191	283.225	297.049	282.622	303.107	286.623	288.112	294.442												651	11.1504	10.8696	11.366	10.9055	11.4738	10.7879
	652	284.25	277.333	290.25	279.25	293.5	275.5	277.25	281.5														652	290.414	283.442	297.277	282.839	303.339	286.843	288.333	294.668												652	11.1321	10.8612	11.3671	10.9363	11.4943	10.7894
	653	284.75	277.667	290	279.25	293.5	275.75	277.75	281.5														653	290.637	283.66	297.505	283.056	303.572	287.063	288.554	294.894												653	11.1431	10.8659	11.3486	10.9279	11.4855	10.7909
	654	285.25	278	290.75	279	293.75	275.75	278.5	282.25														654	290.859	283.877	297.733	283.272	303.804	287.282	288.775	295.12												654	11.1542	10.8707	11.3692	10.9098	11.4865	10.7827
	655	285.25	278	290.75	279	293.25	275.75	278.25	282.25														655	291.082	284.094	297.96	283.489	304.036	287.502	288.995	295.345												655	11.1456	10.8624	11.3605	10.9014	11.4582	10.7744
	656	285.25	278	291.25	279.5	293.75	276.25	278.25	282.25														656	291.304	284.311	298.187	283.705	304.268	287.721	289.216	295.571												656	11.1371	10.8541	11.3714	10.9126	11.469	10.7858
	657	285	279.333	291.5	279.25	294.25	276.75	278.25	282.75														657	291.526	284.527	298.415	283.921	304.5	287.941	289.436	295.796												657	11.1189	10.8978	11.3725	10.8946	11.4798	10.797
	658	285.25	280	291.5	280	293.75	277	278	282.75														658	291.747	284.744	298.642	284.137	304.732	288.16	289.656	296.021												658	11.1202	10.9155	11.3639	10.9155	11.4516	10.7986
	659	285.25	280	292.25	280.25	293.5	277.25	278.25	283.25														659	291.969	284.96	298.869	284.353	304.963	288.378	289.877	296.246												659	11.1118	10.9073	11.3844	10.917	11.4331	10.8001
	660	285.75	279.667	293	280	294	277	279.25	283.5														660	292.19	285.176	299.095	284.569	305.195	288.597	290.096	296.47												660	11.1228	10.886	11.405	10.899	11.4439	10.7822
	661	286.75	279.667	292.75	280	293.75	277.5	279.75	283.75														661	292.412	285.392	299.322	284.784	305.426	288.816	290.316	296.695												661	11.1533	10.8778	11.3867	10.8907	11.4256	10.7935
	662	286.75	279.667	292	280.75	294	277.5	279.5	283.75														662	292.633	285.608	299.548	285	305.657	289.034	290.536	296.919												662	11.1449	10.8696	11.3489	10.9117	11.4266	10.7853
	663	286.75	278.667	292.5	281	294.25	277.5	280	283.75														663	292.854	285.823	299.774	285.215	305.887	289.252	290.755	297.144												663	11.1364	10.8225	11.3598	10.9131	11.4277	10.7772
	664	287.25	279.333	291.75	281	295.5	277.75	280.25	284.5														664	293.075	286.039	300	285.43	306.118	289.47	290.974	297.368												664	11.1475	10.8402	11.3221	10.9049	11.4676	10.7788
	665	288	279.667	292.5	281	295.5	278	279.75	284.25														665	293.295	286.254	300.226	285.645	306.349	289.688	291.193	297.591												665	11.1682	10.845	11.3427	10.8967	11.459	10.7804
	666	288.5	280	292.25	281	295.25	278	279.75	284.5														666	293.516	286.469	300.452	285.859	306.579	289.906	291.412	297.815												666	11.1791	10.8498	11.3245	10.8885	11.4407	10.7723
	667	288.5	280	293	281	295.75	278.25	280.5	284.5														667	293.736	286.684	300.677	286.074	306.809	290.124	291.631	298.039												667	11.1708	10.8416	11.345	10.8804	11.4515	10.7739
	668	288.75	280	293.25	281.25	296.5	278	281.25	284.75														668	293.956	286.899	300.902	286.288	307.039	290.341	291.849	298.262												668	11.1721	10.8335	11.3462	10.8819	11.4719	10.7561
	669	288.75	280.667	293	282	297	278.5	280.75	285														669	294.176	287.114	301.128	286.503	307.268	290.558	292.068	298.485												669	11.1637	10.8512	11.328	10.9027	11.4827	10.7674
	670	289.25	281.667	293.75	282	297.25	278.75	280.75	285.25														670	294.396	287.328	301.353	286.717	307.498	290.775	292.286	298.708												670	11.1747	10.8817	11.3486	10.8946	11.4838	10.7691
	671	289.5	281.667	295	281.75	296.75	278.5	281	285.25														671	294.615	287.543	301.577	286.93	307.727	290.992	292.504	298.931												671	11.176	10.8736	11.3883	10.8768	11.4559	10.7514
	672	288.75	281.667	294.25	282.25	296.5	279	281.25	285.75														672	294.835	287.757	301.802	287.144	307.957	291.209	292.722	299.154												672	11.1388	10.8655	11.3509	10.888	11.4377	10.7627
	673	288.75	282.333	295.5	282.25	296.75	278.75	281.75	285.75														673	295.054	287.971	302.026	287.358	308.186	291.426	292.939	299.376												673	11.1305	10.8832	11.3907	10.8799	11.4389	10.745
	674	289.25	282.667	294.75	282.25	296.75	279.25	282.25	285.75														674	295.273	288.185	302.251	287.571	308.415	291.642	293.157	299.598												674	11.1415	10.8879	11.3533	10.8719	11.4304	10.7563
	675	290.25	282	294.5	283	296.75	279.5	282.25	286.25														675	295.492	288.399	302.475	287.784	308.643	291.858	293.374	299.821												675	11.1717	10.8542	11.3353	10.8927	11.4219	10.758
	676	290	282.333	295	283	297.5	279.75	282.5	286.5														676	295.711	288.612	302.699	287.998	308.872	292.074	293.592	300.043												676	11.1538	10.859	11.3462	10.8846	11.4423	10.7596
	677	289.5	282.333	295.25	283.5	297.75	279.75	282.75	286.5														677	295.93	288.825	302.923	288.21	309.1	292.29	293.809	300.264												677	11.1264	10.851	11.3474	10.8958	11.4435	10.7517
	678	289.75	282.667	295.25	283.25	297.75	280	282.75	286.25														678	296.148	289.039	303.146	288.423	309.328	292.506	294.026	300.486												678	11.1278	10.8557	11.339	10.8782	11.435	10.7533
	679	290.5	282.667	295.25	283.5	298	280.25	282.75	286.5														679	296.366	289.252	303.37	288.636	309.556	292.722	294.242	300.708												679	11.1484	10.8478	11.3307	10.8797	11.4362	10.755
	680	290.5	282	296.5	283.25	298	280.75	282.75	286.5														680	296.585	289.465	303.593	288.848	309.784	292.937	294.459	300.929												680	11.1402	10.8142	11.3703	10.8621	11.4278	10.7663
	681	290.5	282.667	295.75	284	298.25	280.5	282.75	286.75														681	296.803	289.677	303.816	289.061	310.012	293.153	294.675	301.15												681	11.132	10.8318	11.3332	10.8829	11.429	10.7488
	682	291.5	283.333	296	283.75	298.5	280.75	284	287														682	297.02	289.89	304.039	289.273	310.24	293.368	294.892	301.371												682	11.1621	10.8494	11.3344	10.8653	11.4302	10.7505
	683	291.25	283.667	297	284.5	299	281.5	284	287.25														683	297.238	290.103	304.262	289.485	310.467	293.583	295.108	301.592												683	11.1444	10.8542	11.3644	10.8861	11.4409	10.7713
	684	291.75	284.333	296.75	285.25	298.25	281.25	284.25	287.25														684	297.456	290.315	304.485	289.697	310.694	293.798	295.324	301.813												684	11.1553	10.8718	11.3465	10.9068	11.4039	10.7539
	685	291	284	296.75	285.5	298.25	281.25	285	287.25														685	297.673	290.527	304.707	289.908	310.921	294.012	295.54	302.033												685	11.1185	10.8511	11.3382	10.9084	11.3955	10.746
	686	291	284	297	285.5	298.75	282.25	285	287.5														686	297.89	290.739	304.93	290.12	311.148	294.227	295.755	302.254												686	11.1104	10.8432	11.3395	10.9004	11.4063	10.7764
	687	291.25	283.333	297.75	285.5	298.75	282.5	285.25	287.75														687	298.107	290.951	305.152	290.331	311.375	294.441	295.971	302.474												687	11.1119	10.8098	11.3599	10.8925	11.398	10.778
	688	291.25	283.667	297.25	285.5	299	282.5	286	287.75														688	298.324	291.162	305.374	290.542	311.601	294.655	296.186	302.694												688	11.1038	10.8147	11.3326	10.8846	11.3993	10.7702
	689	291.25	284	297.5	285.75	299.25	282.5	286	288.25														689	298.541	291.374	305.596	290.754	311.828	294.869	296.401	302.914												689	11.0957	10.8195	11.3338	10.8862	11.4005	10.7624
	690	291	284	297.5	285.5	299.25	282.75	286	288														690	298.757	291.585	305.817	290.964	312.054	295.083	296.616	303.134												690	11.0782	10.8117	11.3256	10.8688	11.3923	10.7641
	691	291.75	283.667	297.5	286.5	299.75	282.75	286	288.5														691	298.974	291.797	306.039	291.175	312.28	295.297	296.831	303.353												691	11.0987	10.7912	11.3174	10.899	11.403	10.7563
	692	292	284	298.25	286.5	299.75	282.5	285.75	288.5														692	299.19	292.008	306.26	291.386	312.506	295.511	297.046	303.573												692	11.1002	10.7961	11.3378	10.8911	11.3948	10.739
	693	292	284.667	298.75	286.5	300	282.75	285.75	288.75														693	299.406	292.219	306.481	291.596	312.731	295.724	297.26	303.792												693	11.0922	10.8136	11.3486	10.8832	11.3961	10.7408
	694	292	284	298.25	286.5	299.75	283.25	286.75	289														694	299.622	292.429	306.702	291.807	312.957	295.937	297.475	304.011												694	11.0842	10.7805	11.3214	10.8754	11.3784	10.752
	695	292.75	284.333	298	286.25	300	283.5	286.75	289.25														695	299.838	292.64	306.923	292.017	313.182	296.151	297.689	304.23												695	11.1046	10.7854	11.3038	10.8581	11.3796	10.7538
	696	293.25	284	298.75	286.5	300	283.75	286.75	289.75														696	300.053	292.85	307.144	292.227	313.408	296.363	297.903	304.449												696	11.1156	10.765	11.3241	10.8598	11.3715	10.7555
	697	292.5	284	299.25	287	300.5	284	287	290.25														697	300.269	293.061	307.365	292.437	313.633	296.576	298.117	304.667												697	11.0792	10.7573	11.3349	10.8709	11.3822	10.7573
	698	292.25	284.667	299	287	301.25	283.75	287	290.25														698	300.484	293.271	307.585	292.646	313.858	296.789	298.331	304.886												698	11.0618	10.7748	11.3173	10.8631	11.4025	10.7401
	699	292	285.333	299	287.25	301.25	284.25	287.5	289.75														699	300.699	293.481	307.805	292.856	314.082	297.002	298.544	305.104												699	11.0445	10.7923	11.3092	10.8648	11.3943	10.7513
	700	292.75	285.667	299.25	287.5	301.5	284.25	287.25	290.25														700	300.914	293.691	308.025	293.065	314.307	297.214	298.758	305.322												700	11.0649	10.7972	11.3106	10.8665	11.3956	10.7436
	701	292.75	285.667	299.25	287.5	301.75	284.25	287.75	290.75														701	301.129	293.9	308.245	293.275	314.531	297.426	298.971	305.54												701	11.057	10.7895	11.3025	10.8587	11.3969	10.736
	702	293.5	286	299.5	287.25	301.5	284.75	287.25	291														702	301.344	294.11	308.465	293.484	314.756	297.638	299.184	305.758												702	11.0774	10.7944	11.3039	10.8416	11.3794	10.7472
	703	292.75	286.333	300.25	287.5	301.5	285	287.75	291														703	301.559	294.319	308.685	293.693	314.98	297.85	299.397	305.976												703	11.0413	10.7993	11.3241	10.8433	11.3713	10.749
	704	292.75	286.333	299.75	287.5	301.5	285.25	287.75	291.25														704	301.773	294.529	308.904	293.901	315.204	298.062	299.61	306.193												704	11.0334	10.7916	11.2973	10.8356	11.3632	10.7508
	705	293	286.333	300.25	288	301.5	285.25	288.75	291.75														705	301.987	294.738	309.123	294.11	315.427	298.273	299.823	306.411												705	11.035	10.7839	11.3081	10.8467	11.3551	10.7431
	706	293.75	286.667	301.5	288.25	302.25	285.25	289.25	291.75														706	302.201	294.947	309.343	294.319	315.651	298.485	300.036	306.628												706	11.0554	10.7888	11.3471	10.8484	11.3753	10.7355
	707	294	287	301.25	288.5	302.25	286	289.5	292														707	302.415	295.155	309.562	294.527	315.875	298.696	300.248	306.845												707	11.057	10.7937	11.3297	10.8502	11.3673	10.7561
	708	294.5	287	300.75	289	302.5	286	290	292.25														708	302.629	295.364	309.781	294.735	316.098	298.907	300.46	307.062												708	11.068	10.7861	11.3029	10.8613	11.3686	10.7485
	709	294.25	288.333	302.25	289	302.75	285.75	290.25	292.5														709	302.843	295.573	309.999	294.943	316.321	299.118	300.672	307.279												709	11.0508	10.8286	11.3512	10.8536	11.37	10.7316
	710	293.75	288.333	301.25	288.5	302.5	286	290.25	292.5														710	303.056	295.781	310.218	295.151	316.544	299.329	300.884	307.495												710	11.0242	10.821	11.3057	10.8272	11.3526	10.7334
	711	294.25	288.333	301.5	289	302.5	286.5	290.5	292.25														711	303.27	295.989	310.436	295.359	316.767	299.54	301.096	307.712												711	11.0352	10.8133	11.3071	10.8383	11.3446	10.7446
	712	295	288	302.25	289.25	302.5	287	291	292.75														712	303.483	296.197	310.654	295.567	316.99	299.751	301.308	307.928												712	11.0556	10.7933	11.3273	10.8401	11.3367	10.7558
	713	295	288.667	302	288.75	302.75	286.75	291.25	293														713	303.696	296.405	310.872	295.774	317.212	299.961	301.519	308.144												713	11.0478	10.8107	11.31	10.8138	11.3381	10.7389
	714	295.25	288.667	302.25	288.75	303.5	287.25	291	292.75														714	303.909	296.613	311.09	295.981	317.434	300.171	301.731	308.36												714	11.0495	10.8031	11.3114	10.8062	11.3582	10.7501
	715	294.75	289.333	303.5	289	304.5	287.5	290.25	292.75														715	304.121	296.821	311.308	296.189	317.657	300.381	301.942	308.576												715	11.023	10.8205	11.3503	10.808	11.3877	10.7519
	716	295.25	287.667	303	289.25	304.75	287.5	290.25	292.75														716	304.334	297.028	311.526	296.396	317.879	300.591	302.153	308.792												716	11.034	10.7506	11.3236	10.8098	11.389	10.7444
	717	295.5	289	302.5	289.5	304.25	287	290.75	293.25														717	304.547	297.236	311.743	296.603	318.101	300.801	302.364	309.008												717	11.0356	10.7929	11.2971	10.8116	11.3624	10.7182
	718	295.25	290	303.25	289.5	304.5	287.25	290.25	293.5														718	304.759	297.443	311.961	296.809	318.322	301.011	302.575	309.223												718	11.0186	10.8227	11.3172	10.804	11.3638	10.7201
	719	295.25	289.667	303.25	289.5	304.5	287.25	290	293.75														719	304.971	297.65	312.178	297.016	318.544	301.22	302.785	309.438												719	11.011	10.8027	11.3093	10.7965	11.3559	10.7126
	720	295.75	289.333	302.75	289.5	304.75	288	290.25	293.75														720	305.183	297.857	312.395	297.223	318.765	301.43	302.996	309.653												720	11.022	10.7828	11.2828	10.789	11.3574	10.7331
	721	297	289.333	303.25	289.75	304.75	288	290.75	294														721	305.395	298.063	312.612	297.429	318.987	301.639	303.206	309.868												721	11.0609	10.7753	11.2936	10.7909	11.3495	10.7257
	722	297.5	290.333	303.25	290	304.75	288.25	291	294														722	305.607	298.27	312.828	297.635	319.208	301.848	303.416	310.083												722	11.0718	10.8051	11.2858	10.7927	11.3416	10.7276
	723	297.75	290.333	303.75	290	305.5	288.25	290.75	293.75														723	305.818	298.477	313.045	297.841	319.429	302.057	303.626	310.298												723	11.0734	10.7976	11.2966	10.7852	11.3617	10.7201
	724	297.5	291	304	289.75	305.5	289	291.25	294.25														724	306.03	298.683	313.261	298.047	319.65	302.266	303.836	310.512												724	11.0565	10.8149	11.2981	10.7685	11.3538	10.7406
	725	298	292	304.25	290	305.5	288.75	291.5	294.25														725	306.241	298.889	313.478	298.253	319.87	302.475	304.046	310.727												725	11.0674	10.8446	11.2996	10.7703	11.346	10.7239
	726	298.25	292	303.5	290.25	305.25	289.25	291.5	294.25														726	306.452	299.095	313.694	298.458	320.091	302.683	304.256	310.941												726	11.0691	10.8371	11.2639	10.7722	11.3289	10.7351
	727	298.5	292.333	304	290.25	305.25	289.5	291.75	294.5														727	306.663	299.301	313.91	298.664	320.311	302.892	304.465	311.155												727	11.0708	10.842	11.2747	10.7648	11.3211	10.737
	728	298.75	292	304.75	290.25	306	290.25	292	294.5														728	306.874	299.507	314.125	298.869	320.531	303.1	304.674	311.369												728	11.0724	10.8222	11.2948	10.7574	11.3411	10.7574
	729	298.5	292	305	290.75	306.5	290.25	291.75	294.75														729	307.084	299.713	314.341	299.074	320.752	303.308	304.884	311.583												729	11.0556	10.8148	11.2963	10.7685	11.3519	10.75
	730	298.75	292.333	304.5	291.25	307.25	290.5	292	295														730	307.295	299.918	314.557	299.279	320.971	303.516	305.093	311.796												730	11.0572	10.8197	11.2701	10.7796	11.3718	10.7519
	731	298.25	292.667	305.25	291.5	308	291.25	292.25	295.5														731	307.505	300.123	314.772	299.484	321.191	303.724	305.302	312.01												731	11.0312	10.8247	11.2901	10.7815	11.3918	10.7723
	732	298.75	292.667	305.5	291.75	308.25	291.5	292.5	296														732	307.716	300.329	314.987	299.689	321.411	303.931	305.51	312.223												732	11.0421	10.8173	11.2916	10.7834	11.3932	10.7742
	733	298.75	293	305.75	291.75	308.25	291	292.5	296.25														733	307.926	300.534	315.202	299.894	321.63	304.139	305.719	312.436												733	11.0346	10.8222	11.2931	10.776	11.3855	10.7483
	734	299	293.333	305.5	290.75	308.5	291.25	292.75	296.75														734	308.136	300.739	315.417	300.098	321.85	304.346	305.927	312.649												734	11.0363	10.8271	11.2762	10.7318	11.3869	10.7502
	735	299.25	293.333	305.25	291.5	308.5	291.5	292.75	297.25														735	308.346	300.943	315.632	300.303	322.069	304.554	306.136	312.862												735	11.038	10.8198	11.2593	10.7521	11.3792	10.7521
	736	299.5	293.333	306.5	291.25	308.25	291.25	293.75	297.75														736	308.555	301.148	315.847	300.507	322.288	304.761	306.344	313.075												736	11.0397	10.8124	11.2977	10.7356	11.3622	10.7356
	737	299.25	294	305.5	291.5	308.5	292	294	298														737	308.765	301.353	316.061	300.711	322.507	304.968	306.552	313.288												737	11.023	10.8296	11.2532	10.7375	11.3637	10.756
	738	299.25	294.333	306	292	308.75	292.25	294.5	298.25														738	308.974	301.557	316.276	300.915	322.725	305.175	306.76	313.5												738	11.0155	10.8346	11.264	10.7487	11.3652	10.7579
	739	300	293.667	307.25	292	309	292.5	295	298.25														739	309.183	301.761	316.49	301.119	322.944	305.381	306.968	313.712												739	11.0357	10.8027	11.3024	10.7414	11.3667	10.7598
	740	299.75	294.333	307.5	292	309.5	292.75	294.75	297.75														740	309.393	301.965	316.704	301.322	323.162	305.588	307.175	313.925												740	11.019	10.8199	11.3039	10.7341	11.3774	10.7617
	741	300.25	293.667	307.75	292.25	309.75	293.25	295	298.5														741	309.602	302.169	316.918	301.526	323.381	305.794	307.383	314.137												741	11.03	10.7881	11.3055	10.7361	11.379	10.7728
	742	300.25	294	307.75	292.5	310	292.25	295	298.75														742	309.81	302.373	317.132	301.729	323.599	306	307.59	314.349												742	11.0225	10.7931	11.2979	10.738	11.3805	10.7288
	743	300.5	294.333	309	293	309.75	292.25	295	298.75														743	310.019	302.577	317.345	301.932	323.817	306.207	307.797	314.56												743	11.0243	10.798	11.3361	10.7491	11.3636	10.7216
	744	301.25	294	309	292.75	310.25	292.5	295.25	299														744	310.228	302.78	317.559	302.136	324.035	306.413	308.004	314.772												744	11.0444	10.7786	11.3285	10.7327	11.3743	10.7236
	745	301.25	294.333	308	292.75	310.25	292.75	295.25	299														745	310.436	302.984	317.772	302.339	324.252	306.618	308.211	314.983												745	11.0369	10.7835	11.2842	10.7255	11.3667	10.7255
	746	301.25	294	307.75	293.5	310.5	293.75	295.25	299														746	310.644	303.187	317.985	302.541	324.47	306.824	308.418	315.195												746	11.0295	10.7641	11.2675	10.7458	11.3682	10.755
	747	301.25	294.667	307.75	293.75	311.75	293.5	295.75	299.5														747	310.852	303.39	318.198	302.744	324.687	307.03	308.625	315.406												747	11.0222	10.7813	11.26	10.7478	11.4063	10.7386
	748	302	294.667	307.5	294.25	311.5	293	295.75	299.5														748	311.06	303.593	318.411	302.947	324.905	307.235	308.831	315.617												748	11.0422	10.7741	11.2433	10.7588	11.3896	10.7131
	749	301.75	295	308.25	294.25	311.75	293.5	296	300														749	311.268	303.796	318.624	303.149	325.122	307.44	309.038	315.828												749	11.0257	10.7791	11.2632	10.7517	11.3911	10.7243
	750	301.75	295	308.5	294.5	311.75	294.25	295.5	299.75														750	311.476	303.999	318.837	303.351	325.339	307.646	309.244	316.039												750	11.0184	10.7719	11.2648	10.7536	11.3835	10.7445
	751	302	295.333	308.75	294.5	312.25	294.25	296	299.75														751	311.684	304.201	319.049	303.554	325.555	307.851	309.45	316.249												751	11.0201	10.7769	11.2664	10.7465	11.3942	10.7373
	752	302	295.667	308.75	294.75	312.25	294.75	296.5	300														752	311.891	304.404	319.261	303.756	325.772	308.056	309.656	316.46												752	11.0128	10.7819	11.259	10.7484	11.3866	10.7484
	753	301.5	295.333	309	295	312.5	294.5	296.25	300.25														753	312.098	304.606	319.474	303.958	325.989	308.26	309.862	316.67												753	10.9873	10.7625	11.2606	10.7504	11.3881	10.7322
	754	302	295	308.75	295	311.75	294.5	296.5	300.25														754	312.306	304.808	319.686	304.159	326.205	308.465	310.067	316.88												754	10.9982	10.7433	11.244	10.7433	11.3533	10.7251
	755	303	295.333	308.75	295.5	311.5	295	296.75	300.75														755	312.513	305.01	319.898	304.361	326.421	308.669	310.273	317.09												755	11.0273	10.7483	11.2366	10.7543	11.3366	10.7361
	756	303	295.667	309	295.25	311.25	295	297	300.5														756	312.719	305.212	320.109	304.562	326.637	308.874	310.478	317.3												756	11.02	10.7533	11.2382	10.7381	11.3201	10.729
	757	303.25	296.333	309	295.5	311.75	295.75	296.5	300.5														757	312.926	305.414	320.321	304.764	326.853	309.078	310.684	317.51												757	11.0218	10.7704	11.2308	10.7401	11.3307	10.7492
	758	303	296.667	309.5	296	311.5	295.25	297	301														758	313.133	305.616	320.532	304.965	327.069	309.282	310.889	317.72												758	11.0055	10.7754	11.2415	10.7512	11.3142	10.724
	759	303.25	296.667	309.75	295.25	312.25	295.5	297.25	301.75														759	313.339	305.817	320.744	305.166	327.285	309.486	311.094	317.929												759	11.0073	10.7683	11.2432	10.7169	11.334	10.726
	760	304	297.333	309.75	296.5	312.75	296	297.25	301.75														760	313.546	306.019	320.955	305.367	327.5	309.69	311.299	318.139												760	11.0272	10.7854	11.2358	10.7552	11.3446	10.737
	761	303.75	296.667	310	296.5	312.75	296	297.5	302														761	313.752	306.22	321.166	305.568	327.716	309.893	311.503	318.348												761	11.0109	10.7542	11.2375	10.7481	11.3372	10.73
	762	303.25	298	310.5	296.75	312.75	296	297.5	302.5														762	313.958	306.421	321.377	305.769	327.931	310.097	311.708	318.557												762	10.9856	10.7954	11.2482	10.7501	11.3297	10.7229
	763	303.75	297	310.75	296.75	313	296.25	297.5	302.25														763	314.164	306.622	321.588	305.969	328.146	310.3	311.912	318.766												763	10.9965	10.7521	11.2499	10.7431	11.3314	10.725
	764	304.25	298.333	311	297	313.75	296.25	298	302														764	314.37	306.823	321.799	306.17	328.361	310.504	312.117	318.975												764	11.0074	10.7933	11.2516	10.7451	11.3511	10.7179
	765	304.25	298.333	311.75	297	313.75	297	298	302.5														765	314.575	307.024	322.009	306.37	328.576	310.707	312.321	319.183												765	11.0002	10.7863	11.2713	10.7381	11.3437	10.7381
	766	304.75	298	311.25	297.5	314.25	297.25	298.75	302.5														766	314.781	307.224	322.22	306.57	328.791	310.91	312.525	319.392												766	11.0111	10.7672	11.2459	10.7491	11.3543	10.7401
	767	305.25	298.667	311	297.5	314	296.25	298.5	303														767	314.986	307.425	322.43	306.77	329.005	311.113	312.729	319.6												767	11.0219	10.7842	11.2296	10.7421	11.3379	10.697
	768	305	299	311.75	297.75	314	296.75	299.5	303.5														768	315.192	307.625	322.64	306.97	329.22	311.315	312.933	319.809												768	11.0057	10.7892	11.2493	10.7441	11.3305	10.708
	769	304.5	298.667	311.75	297.75	314.25	296.75	299.5	303.5														769	315.397	307.825	322.85	307.17	329.434	311.518	313.136	320.017												769	10.9806	10.7702	11.242	10.7371	11.3321	10.7011
	770	304.75	298.667	312.75	297.75	314	297.75	299.25	304														770	315.602	308.025	323.06	307.37	329.648	311.721	313.34	320.225												770	10.9824	10.7632	11.2707	10.7302	11.3158	10.7302
	771	305.75	299	312.25	298	315	297.75	299.5	303.75														771	315.807	308.225	323.269	307.569	329.862	311.923	313.543	320.433												771	11.0113	10.7682	11.2454	10.7322	11.3444	10.7232
	772	305.75	299.667	312.25	298.25	315	297.75	299.5	303.5														772	316.011	308.425	323.479	307.768	330.076	312.125	313.747	320.64												772	11.0042	10.7852	11.2381	10.7343	11.3371	10.7163
	773	305.5	299.667	312.25	298.5	315	297.75	299.75	303.5														773	316.216	308.625	323.688	307.968	330.289	312.327	313.95	320.848												773	10.9881	10.7783	11.2309	10.7363	11.3298	10.7093
	774	306	300.667	313	299	316	298	299.75	303.75														774	316.42	308.824	323.898	308.167	330.503	312.529	314.153	321.055												774	10.9989	10.8072	11.2506	10.7473	11.3584	10.7114
	775	306.75	299.667	313	299	316.5	298.25	300	303.75														775	316.625	309.024	324.107	308.366	330.716	312.731	314.356	321.263												775	11.0188	10.7643	11.2433	10.7404	11.369	10.7135
	776	306.5	300.333	313.25	299	317	298.75	301	304														776	316.829	309.223	324.316	308.565	330.93	312.933	314.558	321.47												776	11.0027	10.7813	11.245	10.7335	11.3796	10.7245
	777	306.5	301.333	313.25	299.5	317.5	299.5	301.25	304.5														777	317.033	309.422	324.525	308.763	331.143	313.134	314.761	321.677												777	10.9956	10.8103	11.2378	10.7445	11.3902	10.7445
	778	307	301.667	314	299.5	317.25	299	301	304.75														778	317.237	309.621	324.734	308.962	331.356	313.336	314.963	321.884												778	11.0065	10.8153	11.2574	10.7376	11.374	10.7197
	779	306.5	301.667	313	299.5	316.75	299.25	301	305.25														779	317.441	309.82	324.942	309.161	331.569	313.537	315.166	322.091												779	10.9815	10.8083	11.2144	10.7307	11.3487	10.7217
	780	307.25	301.333	314.25	299.5	316.5	299.5	300.75	305.25														780	317.645	310.019	325.151	309.359	331.782	313.738	315.368	322.297												780	11.0013	10.7895	11.252	10.7238	11.3325	10.7238
	781	308.75	302	313.75	299.75	316.75	299.5	301.25	305.5														781	317.848	310.218	325.359	309.557	331.994	313.939	315.57	322.504												781	11.0479	10.8064	11.2269	10.7259	11.3342	10.717
	782	309	302	313.25	300.5	316.75	299.75	301.25	305														782	318.051	310.416	325.567	309.755	332.207	314.14	315.772	322.71												782	11.0498	10.7995	11.2018	10.7459	11.327	10.719
	783	308.75	302.333	313.75	300.5	317.5	299.25	302	305.25														783	318.255	310.615	325.775	309.953	332.419	314.341	315.974	322.917												783	11.0338	10.8045	11.2125	10.739	11.3465	10.6943
	784	309	302	315.25	300.25	317	300	302.5	305.25														784	318.458	310.813	325.983	310.151	332.631	314.542	316.176	323.123												784	11.0357	10.7857	11.2589	10.7232	11.3214	10.7143
	785	308.75	301.333	314.75	300.25	317.75	300.5	302.5	305.5														785	318.661	311.011	326.191	310.349	332.843	314.742	316.377	323.329												785	11.0198	10.755	11.2339	10.7164	11.341	10.7253
	786	309.25	301.667	315	300.5	317.75	300.25	303	306.25														786	318.864	311.209	326.399	310.547	333.055	314.943	316.579	323.535												786	11.0306	10.7601	11.2357	10.7185	11.3338	10.7096
	787	309.75	302	316	300.75	317.5	300	303.25	306.5														787	319.067	311.407	326.607	310.744	333.267	315.143	316.78	323.74												787	11.0414	10.7651	11.2642	10.7206	11.3177	10.6938
	788	310.25	302.333	316.5	301	318	300.25	303.25	306.25														788	319.269	311.605	326.814	310.941	333.479	315.343	316.981	323.946												788	11.0522	10.7702	11.2748	10.7227	11.3283	10.696
	789	310.25	302	316.5	301.25	318	300.25	303	306.25														789	319.472	311.803	327.021	311.139	333.69	315.543	317.182	324.151												789	11.0452	10.7515	11.2677	10.7248	11.3211	10.6892
	790	310.5	302.333	316.25	301.25	317.75	300.25	303.25	306.25														790	319.674	312	327.228	311.336	333.902	315.743	317.383	324.357												790	11.0471	10.7565	11.2517	10.718	11.305	10.6824
	791	310.5	302.333	316.5	301.25	318.25	300.5	303.75	306.75														791	319.876	312.197	327.435	311.533	334.113	315.943	317.584	324.562												791	11.0401	10.7497	11.2534	10.7112	11.3157	10.6845
	792	310.5	302	317.25	301.5	318.5	300.75	304	307.25														792	320.079	312.395	327.642	311.73	334.324	316.142	317.785	324.767												792	11.0331	10.7311	11.273	10.7133	11.3174	10.6867
	793	310	302	317.25	301.75	318.5	301	303.75	307.25														793	320.281	312.592	327.849	311.926	334.535	316.342	317.985	324.972												793	11.0084	10.7243	11.2659	10.7155	11.3103	10.6888
	794	310	303.667	316.75	301.75	318.5	301.25	303.5	307.25														794	320.482	312.789	328.056	312.123	334.746	316.541	318.186	325.177												794	11.0015	10.7767	11.241	10.7087	11.3031	10.691
	795	311.25	303	316.75	302	319	301.25	303.75	307.5														795	320.684	312.986	328.262	312.319	334.957	316.741	318.386	325.382												795	11.0389	10.7463	11.234	10.7108	11.3138	10.6842
	796	311.25	303.333	317.25	302	319	301.5	303.5	307.75														796	320.886	313.183	328.469	312.516	335.167	316.94	318.586	325.586												796	11.032	10.7514	11.2446	10.7041	11.3067	10.6864
	797	311.25	303	316.5	302	319.25	301.5	303.75	308														797	321.087	313.379	328.675	312.712	335.378	317.139	318.786	325.791												797	11.025	10.7328	11.211	10.6974	11.3084	10.6797
	798	311	303.333	317.5	302.25	319.5	301.75	305.5	308														798	321.289	313.576	328.881	312.908	335.588	317.338	318.986	325.995												798	11.0093	10.7379	11.2394	10.6995	11.3102	10.6818
	799	310.75	304.333	318	302.5	319.25	302	306	308.25														799	321.49	313.772	329.087	313.104	335.798	317.536	319.186	326.199												799	10.9935	10.7665	11.25	10.7017	11.2943	10.684
	800	310.75	303	318.25	303	319.25	302.25	306.25	308.75														800	321.691	313.969	329.293	313.3	336.008	317.735	319.386	326.403												800	10.9867	10.7127	11.2518	10.7127	11.2872	10.6862
	801	311.25	304	317.75	303	319.5	302.5	306.25	308.75														801	321.892	314.165	329.499	313.496	336.218	317.934	319.585	326.607												801	10.9975	10.7413	11.2271	10.706	11.289	10.6883
	802	311.25	304.333	318	303	319.75	302.75	306.25	308.75														802	322.093	314.361	329.704	313.691	336.428	318.132	319.785	326.811												802	10.9906	10.7464	11.229	10.6993	11.2908	10.6905
	803	311.25	304.667	318.5	303.25	319.75	302.75	305.75	309														803	322.294	314.557	329.91	313.887	336.638	318.33	319.984	327.015												803	10.9838	10.7515	11.2396	10.7015	11.2837	10.6838
	804	311.5	304.333	318	303.25	321	303	306	309														804	322.494	314.752	330.115	314.082	336.847	318.528	320.183	327.218												804	10.9858	10.733	11.215	10.6948	11.3208	10.686
	805	312	304	318.25	303.75	321	303.25	306.5	309.25														805	322.695	314.948	330.32	314.278	337.057	318.726	320.382	327.422												805	10.9966	10.7146	11.2168	10.7058	11.3138	10.6882
	806	311.75	305.333	318.5	303.75	321	303.25	306.75	309.25														806	322.895	315.144	330.526	314.473	337.266	318.924	320.581	327.625												806	10.9809	10.7549	11.2187	10.6991	11.3067	10.6815
	807	312.25	304.667	319.25	304	321	304.25	307	309.5														807	323.095	315.339	330.73	314.668	337.475	319.122	320.78	327.828												807	10.9917	10.7248	11.2381	10.7013	11.2997	10.7101
	808	312.25	305	319.5	304	320.5	304.75	306.75	309.75														808	323.296	315.534	330.935	314.863	337.684	319.32	320.979	328.031												808	10.9849	10.7299	11.24	10.6947	11.2752	10.7211
	809	312.25	305.667	318.5	304	320.75	305	306.75	309.75														809	323.496	315.73	331.14	315.057	337.893	319.517	321.177	328.234												809	10.9781	10.7467	11.1979	10.6881	11.277	10.7232
	810	313	305	319	304.25	321.25	305.75	306.5	310.25														810	323.695	315.925	331.345	315.252	338.102	319.715	321.376	328.437												810	10.9977	10.7166	11.2085	10.6903	11.2876	10.743
	811	313.75	305.333	319.75	304.75	321.25	305.75	307.25	311														811	323.895	316.12	331.549	315.447	338.31	319.912	321.574	328.64												811	11.0173	10.7217	11.2279	10.7012	11.2806	10.7363
	812	313.75	305.333	319.75	304.75	321.75	305.5	308	311														812	324.095	316.315	331.753	315.641	338.519	320.109	321.772	328.842												812	11.0105	10.7151	11.221	10.6946	11.2912	10.7209
	813	313.75	305.667	320.5	305.25	322.25	305.25	308.5	311.25														813	324.294	316.509	331.958	315.835	338.727	320.306	321.97	329.045												813	11.0037	10.7202	11.2404	10.7056	11.3018	10.7056
	814	314.25	306.667	320.25	306	322	305.25	308.5	311.25														814	324.494	316.704	332.162	316.03	338.936	320.503	322.168	329.247												814	11.0145	10.7487	11.2248	10.7253	11.2861	10.699
	815	314.75	306.667	320.5	306.75	322	305.25	308.25	311.5														815	324.693	316.898	332.366	316.224	339.144	320.7	322.366	329.449												815	11.0252	10.7421	11.2266	10.745	11.2792	10.6924
	816	314.5	306.667	321	305.75	322.25	306	308.25	311.75														816	324.892	317.093	332.57	316.418	339.352	320.897	322.564	329.651												816	11.0097	10.7355	11.2372	10.7034	11.281	10.7121
	817	314.5	307.333	321	305.75	322.75	306	308.5	312														817	325.091	317.287	332.773	316.611	339.56	321.093	322.761	329.853												817	11.003	10.7522	11.2304	10.6968	11.2916	10.7056
	818	315.25	307	321.25	306.25	323	306.25	308.25	312.5														818	325.29	317.481	332.977	316.805	339.767	321.29	322.959	330.055												818	11.0225	10.734	11.2322	10.7078	11.2934	10.7078
	819	314.75	307	321.25	306.25	322.75	306.25	308.5	311.75														819	325.489	317.675	333.18	316.999	339.975	321.486	323.156	330.257												819	10.9983	10.7274	11.2254	10.7012	11.2778	10.7012
	820	315	308.333	321.25	306.25	323.5	306.25	308.75	312														820	325.687	317.869	333.384	317.192	340.182	321.682	323.353	330.458												820	11.0003	10.7675	11.2185	10.6947	11.2971	10.6947
	821	315.25	308.333	321.25	306.25	323.5	306.25	309	312.25														821	325.886	318.063	333.587	317.385	340.39	321.878	323.55	330.66												821	11.0023	10.7609	11.2117	10.6882	11.2902	10.6882
	822	315.5	308.667	322	306.25	324	306.25	309	312.25														822	326.084	318.256	333.79	317.579	340.597	322.074	323.747	330.861												822	11.0043	10.766	11.231	10.6817	11.3008	10.6817
	823	315.5	309	322	306.5	324	306.25	309.25	312.5														823	326.283	318.45	333.993	317.772	340.804	322.27	323.944	331.062												823	10.9976	10.7711	11.2242	10.6839	11.2939	10.6752
	824	315.5	308.667	321.5	306.75	323.5	306.5	309.75	313														824	326.481	318.643	334.196	317.965	341.011	322.466	324.141	331.263												824	10.991	10.7529	11.2	10.6861	11.2697	10.6774
	825	316	308.667	322.25	307	323.5	306.5	309.75	313														825	326.679	318.837	334.399	318.158	341.218	322.661	324.338	331.464												825	11.0017	10.7464	11.2193	10.6884	11.2628	10.671
	826	315.5	309	322.5	307.25	324	306.5	309.75	313														826	326.877	319.03	334.601	318.35	341.425	322.857	324.534	331.665												826	10.9776	10.7515	11.2212	10.6906	11.2734	10.6645
	827	316	309.667	322.25	307.25	324	306.75	310	313.25														827	327.075	319.223	334.804	318.543	341.631	323.052	324.73	331.866												827	10.9884	10.7682	11.2057	10.6841	11.2666	10.6667
	828	316	310	322.5	307.25	324	307	309.75	313.25														828	327.272	319.416	335.006	318.736	341.838	323.248	324.927	332.066												828	10.9818	10.7732	11.2076	10.6777	11.2598	10.669
	829	315.5	310	322.5	307.5	324.5	307.25	310	313.75														829	327.47	319.609	335.208	318.928	342.044	323.443	325.123	332.267												829	10.9578	10.7667	11.2009	10.6799	11.2704	10.6712
	830	315.25	309.667	322.5	307.75	324	307	310	313.75														830	327.667	319.801	335.41	319.12	342.25	323.638	325.319	332.467												830	10.9425	10.7487	11.1941	10.6822	11.2462	10.6561
	831	315.75	310.333	323	308	323.75	307.5	310	313.75														831	327.865	319.994	335.612	319.313	342.457	323.833	325.515	332.667												831	10.9532	10.7653	11.2047	10.6844	11.2308	10.6671
	832	316	310.667	324.25	308.25	323.5	308	310.5	314.25														832	328.062	320.186	335.814	319.505	342.663	324.027	325.711	332.867												832	10.9553	10.7704	11.2413	10.6866	11.2153	10.678
	833	316	310.333	324.25	308.25	324.25	308.25	311.5	314.75														833	328.259	320.379	336.016	319.697	342.868	324.222	325.906	333.067												833	10.9488	10.7524	11.2346	10.6802	11.2346	10.6802
	834	316.5	310.667	324	308.25	325.25	308	312	314.75														834	328.456	320.571	336.218	319.888	343.074	324.417	326.102	333.267												834	10.9595	10.7575	11.2192	10.6738	11.2625	10.6652
	835	317	310.333	324	308.75	325.25	308.25	312	314.75														835	328.653	320.763	336.419	320.08	343.28	324.611	326.297	333.467												835	10.9702	10.7395	11.2125	10.6847	11.2557	10.6674
	836	317.25	310	325.25	308.75	325.25	308	312	314.75														836	328.85	320.955	336.621	320.272	343.485	324.805	326.493	333.667												836	10.9723	10.7216	11.249	10.6783	11.249	10.6524
	837	317.5	311	325.25	309	326.25	308.25	311.5	314.75														837	329.046	321.147	336.822	320.463	343.691	325	326.688	333.866												837	10.9744	10.7497	11.2423	10.6806	11.2768	10.6547
	838	318	310.667	325.25	309	326.5	308.75	312	315.25														838	329.243	321.339	337.023	320.655	343.896	325.194	326.883	334.065												838	10.9851	10.7318	11.2356	10.6742	11.2788	10.6656
	839	317.75	311.333	325.5	309.25	326.5	308.75	311.75	315.5														839	329.439	321.53	337.224	320.846	344.101	325.388	327.078	334.265												839	10.9699	10.7484	11.2375	10.6765	11.272	10.6592
	840	317.75	311.667	326	309.25	326.5	309.25	312.25	315.5														840	329.635	321.722	337.425	321.037	344.306	325.581	327.273	334.464												840	10.9634	10.7535	11.2481	10.6701	11.2653	10.6701
	841	319.5	311.667	326	309.25	326.75	309	311.75	315.5														841	329.831	321.913	337.626	321.228	344.511	325.775	327.468	334.663												841	11.0172	10.7471	11.2414	10.6638	11.2672	10.6552
	842	319.25	311.667	325.75	309.25	327.25	309.25	311.25	315.5														842	330.027	322.105	337.826	321.419	344.716	325.969	327.662	334.862												842	11.0021	10.7407	11.2261	10.6575	11.2778	10.6575
	843	319.5	312.333	325.75	309.25	327.75	309.5	312	315.5														843	330.223	322.296	338.027	321.61	344.92	326.162	327.857	335.061												843	11.0042	10.7573	11.2194	10.6511	11.2883	10.6597
	844	319	313.333	325.75	309.75	327.75	310.25	311.5	315.75														844	330.419	322.487	338.227	321.8	345.125	326.356	328.051	335.259												844	10.9804	10.7854	11.2128	10.662	11.2816	10.6792
	845	319.25	313.667	326	310	327.75	309.75	311.75	317														845	330.615	322.678	338.428	321.991	345.329	326.549	328.245	335.458												845	10.9825	10.7905	11.2147	10.6643	11.2749	10.6557
	846	319	314.333	326.5	310.5	328.5	309.75	312.25	317														846	330.81	322.869	338.628	322.182	345.533	326.742	328.44	335.656												846	10.9674	10.807	11.2253	10.6752	11.2941	10.6494
	847	319	314.333	326.25	310.75	328.5	309.75	312.25	316.75														847	331.006	323.06	338.828	322.372	345.738	326.935	328.634	335.855												847	10.961	10.8006	11.2101	10.6775	11.2874	10.6431
	848	319.75	313.333	326.25	310.75	328.75	309.75	311.75	316.75														848	331.201	323.25	339.028	322.562	345.942	327.128	328.828	336.053												848	10.9803	10.7599	11.2035	10.6712	11.2893	10.6369
	849	320.25	313.333	327	311.25	327.75	310.5	312.25	317.25														849	331.396	323.441	339.228	322.752	346.146	327.321	329.021	336.251												849	10.991	10.7536	11.2226	10.6821	11.2484	10.6563
	850	320	313.333	327.25	311.25	327.75	310.75	312.25	317.25														850	331.592	323.631	339.427	322.942	346.349	327.514	329.215	336.449												850	10.9759	10.7472	11.2246	10.6758	11.2417	10.6586
	851	319.75	313.667	327.75	311.25	327.5	310.75	312.75	317.25														851	331.787	323.822	339.627	323.132	346.553	327.706	329.409	336.647												851	10.9609	10.7524	11.2351	10.6695	11.2266	10.6524
	852	319.75	314.333	328	311.25	327.25	310.5	313	317.5														852	331.981	324.012	339.827	323.322	346.757	327.899	329.602	336.844												852	10.9545	10.7689	11.2371	10.6632	11.2114	10.6376
	853	319.75	313.667	328	311.5	327.5	311.25	313	318														853	332.176	324.202	340.026	323.512	346.96	328.091	329.796	337.042												853	10.948	10.7397	11.2305	10.6656	11.2134	10.657
	854	320.5	314.333	327.5	311.5	327.75	311.25	313.25	318.5														854	332.371	324.392	340.225	323.701	347.163	328.283	329.989	337.239												854	10.9673	10.7563	11.2068	10.6593	11.2154	10.6508
	855	320.25	314.333	327.75	311.75	327.75	312	313.5	318.75														855	332.565	324.582	340.424	323.891	347.367	328.476	330.182	337.437												855	10.9523	10.75	11.2088	10.6616	11.2088	10.6702
	856	320.75	314.333	328.25	312.25	328.5	312	313.75	319														856	332.76	324.772	340.623	324.08	347.57	328.668	330.375	337.634												856	10.963	10.7437	11.2194	10.6725	11.2279	10.6639
	857	320.75	314.333	329	312.5	329.25	312	313	319														857	332.954	324.961	340.822	324.269	347.773	328.86	330.568	337.831												857	10.9566	10.7374	11.2384	10.6748	11.247	10.6577
	858	320.75	314.333	329	312.25	329.25	312.25	313	319.25														858	333.148	325.151	341.021	324.458	347.975	329.051	330.761	338.028												858	10.9502	10.7312	11.2319	10.66	11.2404	10.66
	859	320.75	314.667	329.25	312.75	329.25	312.75	314	319.5														859	333.342	325.34	341.22	324.647	348.178	329.243	330.953	338.225												859	10.9438	10.7363	11.2339	10.6709	11.2339	10.6709
	860	319.5	313.667	329	312.75	329	313	314	319.75														860	333.536	325.53	341.418	324.836	348.381	329.435	331.146	338.422												860	10.8949	10.6959	11.2188	10.6647	11.2188	10.6732
	861	320.5	314.667	329.25	313	329.75	313	314.25	319.75														861	333.73	325.719	341.617	325.025	348.583	329.626	331.338	338.619												861	10.9226	10.7238	11.2208	10.667	11.2378	10.667
	862	320.75	315.667	329.5	313	330.25	313	314.75	320														862	333.924	325.908	341.815	325.214	348.786	329.818	331.531	338.815												862	10.9248	10.7516	11.2228	10.6608	11.2484	10.6608
	863	320.75	315.667	329.75	313.5	330.5	313.25	314.5	320														863	334.118	326.097	342.013	325.402	348.988	330.009	331.723	339.012												863	10.9185	10.7454	11.2248	10.6717	11.2504	10.6632
	864	321	315.333	330	313.5	330	313.5	314.75	320														864	334.311	326.286	342.211	325.591	349.19	330.2	331.915	339.208												864	10.9206	10.7279	11.2268	10.6655	11.2268	10.6655
	865	321	315.667	330	313.25	330.25	313.5	314.75	320.25														865	334.505	326.474	342.409	325.779	349.392	330.391	332.107	339.404												865	10.9143	10.733	11.2203	10.6508	11.2288	10.6593
	866	320.75	315.667	330.25	313.75	330.5	314	314.75	320.25														866	334.698	326.663	342.607	325.968	349.594	330.582	332.299	339.601												866	10.8995	10.7268	11.2224	10.6617	11.2308	10.6702
	867	321.25	316.333	330.75	314	331.5	314.75	315.25	320.75														867	334.891	326.852	342.805	326.156	349.796	330.773	332.491	339.797												867	10.9102	10.7432	11.2329	10.664	11.2583	10.6895
	868	321.75	316.667	331	314.25	331.5	314.5	315.25	320.75														868	335.084	327.04	343.003	326.344	349.997	330.963	332.683	339.993												868	10.9209	10.7484	11.2349	10.6663	11.2518	10.6748
	869	321.25	315.667	331	314.25	331.25	314.5	316.5	321														869	335.277	327.228	343.2	326.532	350.199	331.154	332.874	340.188												869	10.8977	10.7083	11.2284	10.6602	11.2369	10.6687
	870	321.5	316	331.5	314.25	331.25	314.75	316.75	321														870	335.47	327.417	343.397	326.72	350.4	331.344	333.066	340.384												870	10.8999	10.7134	11.2389	10.6541	11.2304	10.671
	871	321.5	316	331.25	314.25	331	314.75	316.75	321.25														871	335.663	327.605	343.595	326.907	350.602	331.535	333.257	340.58												871	10.8936	10.7073	11.224	10.648	11.2155	10.6649
	872	321.75	316.667	331.5	314.5	330.75	315.25	316.25	321.25														872	335.855	327.793	343.792	327.095	350.803	331.725	333.448	340.775												872	10.8958	10.7237	11.226	10.6503	11.2006	10.6757
	873	322	317	331.75	314.75	331	315.25	316.25	321.5														873	336.048	327.981	343.989	327.282	351.004	331.915	333.639	340.97												873	10.898	10.7288	11.228	10.6527	11.2027	10.6696
	874	322	316.667	331.5	315.25	331.75	315.25	316.5	322														874	336.24	328.168	344.186	327.47	351.205	332.105	333.831	341.166												874	10.8918	10.7114	11.2132	10.6635	11.2216	10.6635
	875	322.5	317	331.75	315.5	331.25	315.5	317	322														875	336.433	328.356	344.383	327.657	351.406	332.295	334.021	341.361												875	10.9025	10.7166	11.2152	10.6658	11.1983	10.6658
	876	323	317	332.75	315.25	332.25	315	317	321.75														876	336.625	328.544	344.58	327.844	351.607	332.485	334.212	341.556												876	10.9132	10.7104	11.2426	10.6513	11.2257	10.6429
	877	323	317	333	315.75	332.25	315.25	317.25	322.5														877	336.817	328.731	344.776	328.031	351.807	332.675	334.403	341.751												877	10.9069	10.7043	11.2446	10.6621	11.2193	10.6452
	878	324	317	333.25	315.5	332.25	315.5	317.25	322.25														878	337.009	328.919	344.973	328.218	352.008	332.864	334.594	341.945												878	10.9345	10.6982	11.2466	10.6476	11.2129	10.6476
	879	324.25	316.667	333.25	316	333.5	316	317.25	322.5														879	337.201	329.106	345.169	328.405	352.208	333.054	334.784	342.14												879	10.9367	10.6809	11.2402	10.6584	11.2487	10.6584
	880	324.25	316.667	333.25	316	333.5	316	317.25	322.75														880	337.392	329.293	345.365	328.592	352.408	333.243	334.974	342.335												880	10.9305	10.6748	11.2339	10.6524	11.2423	10.6524
	881	324	317.667	333.5	316	333.75	316.25	317.25	322.75														881	337.584	329.48	345.562	328.778	352.609	333.433	335.165	342.529												881	10.9158	10.7025	11.2359	10.6463	11.2443	10.6547
	882	324.25	317.333	333.75	316.25	334	316.75	317.75	322.25														882	337.776	329.667	345.758	328.965	352.809	333.622	335.355	342.723												882	10.9181	10.6852	11.2379	10.6487	11.2464	10.6655
	883	324.5	318	333.75	316.25	333.75	316.5	317.75	322.5														883	337.967	329.854	345.954	329.151	353.009	333.811	335.545	342.918												883	10.9203	10.7016	11.2316	10.6427	11.2316	10.6511
	884	324.75	318	334	316.75	334	316.5	317.75	323.25														884	338.158	330.041	346.149	329.338	353.208	334	335.735	343.112												884	10.9225	10.6955	11.2336	10.6535	11.2336	10.645
	885	325.25	318	333.75	316.5	333.75	316.5	318.25	323.5														885	338.35	330.227	346.345	329.524	353.408	334.189	335.925	343.306												885	10.9332	10.6895	11.2189	10.639	11.2189	10.639
	886	324.75	318.333	334	316.5	333.75	316.5	318.5	323.5														886	338.541	330.414	346.541	329.71	353.608	334.377	336.114	343.5												886	10.9102	10.6946	11.2209	10.633	11.2126	10.633
	887	325.25	318.667	334	316.5	334.75	317.5	318.75	323.75														887	338.732	330.6	346.736	329.896	353.807	334.566	336.304	343.693												887	10.9208	10.6998	11.2146	10.627	11.2398	10.6606
	888	324.75	318.333	334.25	317	335	317.5	318.75	323.75														888	338.923	330.786	346.932	330.082	354.007	334.755	336.494	343.887												888	10.8979	10.6826	11.2167	10.6378	11.2419	10.6546
	889	325	318	334.75	317	334.75	317.5	318.75	324.5														889	339.113	330.973	347.127	330.268	354.206	334.943	336.683	344.081												889	10.9002	10.6654	11.2272	10.6318	11.2272	10.6486
	890	325	318	335	317	335	317.5	319	324.5														890	339.304	331.159	347.322	330.454	354.405	335.131	336.872	344.274												890	10.894	10.6594	11.2292	10.6259	11.2292	10.6426
	891	325.5	318.667	335.25	317	335	317.25	319	324.5														891	339.495	331.345	347.517	330.639	354.604	335.32	337.062	344.468												891	10.9047	10.6757	11.2313	10.6199	11.2229	10.6283
	892	326.25	318	335.25	317.5	335.25	317.25	319.25	324.75														892	339.685	331.531	347.712	330.825	354.803	335.508	337.251	344.661												892	10.9237	10.6474	11.225	10.6307	11.225	10.6223
	893	326.75	318.667	335.25	317	335.5	317.25	319	325.25														893	339.875	331.716	347.907	331.01	355.002	335.696	337.44	344.854												893	10.9343	10.6638	11.2187	10.608	11.2271	10.6164
	894	326.5	318.667	335	317.75	336.25	317.5	319.5	325														894	340.066	331.902	348.102	331.195	355.201	335.884	337.628	345.047												894	10.9198	10.6578	11.2041	10.6271	11.2459	10.6188
	895	326.75	318.667	334.75	317.75	336	317.75	320	325.5														895	340.256	332.088	348.296	331.381	355.399	336.071	337.817	345.24												895	10.922	10.6519	11.1895	10.6212	11.2312	10.6212
	896	327	319	335	317.75	335.75	318	320.25	325.5														896	340.446	332.273	348.491	331.566	355.598	336.259	338.006	345.433												896	10.9243	10.657	11.1916	10.6153	11.2166	10.6236
	897	327	319	335	318	335.25	318.25	320.75	325.5														897	340.636	332.458	348.685	331.751	355.796	336.447	338.194	345.625												897	10.9182	10.6511	11.1853	10.6177	11.1937	10.6261
	898	327.25	319.667	335.5	318.25	335.5	318.5	321	326														898	340.826	332.644	348.88	331.935	355.994	336.634	338.383	345.818												898	10.9205	10.6674	11.1958	10.6201	11.1958	10.6285
	899	326.75	319	336.5	318	335.5	318.5	321	326.25														899	341.015	332.829	349.074	332.12	356.193	336.822	338.571	346.011												899	10.8977	10.6392	11.2229	10.6059	11.1896	10.6226
	900	326.75	319.333	336.5	318	336	319.25	321	326.25														900	341.205	333.014	349.268	332.305	356.391	337.009	338.76	346.203												900	10.8917	10.6444	11.2167	10.6	11.2	10.6417
	901	327.75	319.667	335.75	318	336.5	319.25	321.75	326.75														901	341.394	333.199	349.462	332.489	356.589	337.196	338.948	346.395												901	10.9189	10.6496	11.1855	10.5941	11.2104	10.6358
	902	328.5	320	336.5	318.25	336.5	319.5	321.75	327														902	341.584	333.384	349.656	332.674	356.786	337.383	339.136	346.587												902	10.9379	10.6548	11.2042	10.5966	11.2042	10.6382
	903	328.75	320.667	337	318.25	337.5	319.25	322	327														903	341.773	333.568	349.85	332.858	356.984	337.57	339.324	346.779												903	10.9401	10.6711	11.2147	10.5907	11.2313	10.624
	904	328.5	321.333	337.5	318.25	337.5	319.5	322.25	327														904	341.962	333.753	350.043	333.042	357.182	337.757	339.512	346.971												904	10.9257	10.6874	11.2251	10.5848	11.2251	10.6264
	905	329.75	321.667	338	319	337.75	320	322.25	327.5														905	342.151	333.938	350.237	333.227	357.379	337.944	339.699	347.163												905	10.9613	10.6926	11.2355	10.6039	11.2272	10.6372
	906	329.75	322	338.75	319.25	337.25	320.5	322.5	327.75														906	342.34	334.122	350.43	333.411	357.577	338.13	339.887	347.355												906	10.9552	10.6977	11.2542	10.6064	11.2044	10.6479
	907	329.25	322	338.75	319.5	337	320.5	322.5	327.75														907	342.529	334.306	350.624	333.595	357.774	338.317	340.074	347.547												907	10.9326	10.6918	11.248	10.6088	11.1899	10.642
	908	330	322	338.5	319.5	337.25	320.5	322.75	327.5														908	342.718	334.491	350.817	333.779	357.971	338.503	340.262	347.738												908	10.9514	10.6859	11.2335	10.603	11.192	10.6362
	909	330.25	322.333	338.75	320.5	337.75	321	322.75	327.75														909	342.907	334.675	351.01	333.962	358.168	338.69	340.449	347.93												909	10.9537	10.6911	11.2356	10.6303	11.2025	10.6469
	910	330	322.667	339.5	320.75	337.5	321	322.5	327.5														910	343.095	334.859	351.203	334.146	358.365	338.876	340.636	348.121												910	10.9394	10.6963	11.2543	10.6328	11.188	10.641
	911	329.5	323	339.5	320	337.75	321	322.5	327.75														911	343.284	335.043	351.396	334.329	358.562	339.062	340.823	348.312												911	10.9168	10.7015	11.2481	10.6021	11.1902	10.6352
	912	330.5	322.333	339.75	320.5	338.25	321	323.25	327.75														912	343.472	335.227	351.589	334.513	358.759	339.248	341.01	348.503												912	10.9439	10.6735	11.2502	10.6128	11.2006	10.6294
	913	330.5	322.667	339.5	320.5	338	321.25	323.75	328														913	343.66	335.41	351.781	334.696	358.955	339.434	341.197	348.694												913	10.938	10.6787	11.2358	10.607	11.1862	10.6318
	914	330.5	323	339.75	320.75	338	322	323.5	328.25														914	343.849	335.594	351.974	334.879	359.152	339.62	341.384	348.885												914	10.932	10.6839	11.2379	10.6095	11.18	10.6508
	915	330.75	323.667	339.75	320.5	338.5	322.25	323.5	328.75														915	344.037	335.778	352.166	335.063	359.348	339.806	341.571	349.076												915	10.9343	10.7001	11.2318	10.5954	11.1905	10.6533
	916	331	323.667	340	320.75	338.75	322.25	324	328.5														916	344.225	335.961	352.359	335.246	359.545	339.991	341.757	349.267												916	10.9365	10.6942	11.2339	10.5979	11.1926	10.6474
	917	331	323.667	340.25	320.5	339	322.5	324	328.75														917	344.412	336.144	352.551	335.429	359.741	340.177	341.944	349.457												917	10.9306	10.6884	11.236	10.5838	11.1948	10.6499
	918	331.25	324	341	320.75	339.5	322.5	324	329.25														918	344.6	336.328	352.743	335.611	359.937	340.362	342.13	349.648												918	10.9329	10.6936	11.2547	10.5863	11.2052	10.6441
	919	331.25	324.333	341	320.75	339.5	322.75	324.75	329.25														919	344.788	336.511	352.935	335.794	360.133	340.548	342.317	349.838												919	10.9269	10.6988	11.2486	10.5806	11.1991	10.6465
	920	331.5	324.333	340.75	321	339.5	322.75	324.75	329.25														920	344.975	336.694	353.127	335.977	360.329	340.733	342.503	350.028												920	10.9292	10.693	11.2342	10.5831	11.193	10.6408
	921	332	324.667	340.75	321.5	339.75	323.25	324.5	329.5														921	345.163	336.877	353.319	336.159	360.524	340.918	342.689	350.219												921	10.9398	10.6981	11.2281	10.5938	11.1951	10.6514
	922	332	324.667	340.75	322.25	339.75	323.5	325	330														922	345.35	337.06	353.511	336.342	360.72	341.103	342.875	350.409												922	10.9338	10.6923	11.222	10.6127	11.1891	10.6539
	923	332.25	325	341	322.25	340	323.5	325	330														923	345.537	337.242	353.703	336.524	360.916	341.288	343.061	350.599												923	10.9361	10.6975	11.2242	10.607	11.1912	10.6481
	924	332.25	325.333	341	321.5	340.75	323.5	325.25	330.5														924	345.724	337.425	353.894	336.706	361.111	341.473	343.247	350.789												924	10.9302	10.7027	11.2181	10.5766	11.2099	10.6424
	925	332.5	325.333	341.5	321.5	341	323.5	325.5	330.75														925	345.911	337.607	354.086	336.889	361.307	341.657	343.432	350.978												925	10.9325	10.6969	11.2285	10.5709	11.212	10.6366
	926	332.75	325.333	341.5	321.5	341	324	325.5	331														926	346.098	337.79	354.277	337.071	361.502	341.842	343.618	351.168												926	10.9348	10.6911	11.2224	10.5651	11.206	10.6473
	927	333.25	326	341.75	321.5	341.5	324.5	325.5	331														927	346.285	337.972	354.468	337.253	361.697	342.027	343.803	351.358												927	10.9454	10.7072	11.2245	10.5594	11.2163	10.658
	928	333.25	326	341	321.5	341	324.75	326	330.75														928	346.472	338.154	354.659	337.434	361.892	342.211	343.989	351.547												928	10.9395	10.7015	11.1939	10.5538	11.1939	10.6604
	929	333.75	326.333	340.75	322	341	324.75	326.5	331.25														929	346.659	338.337	354.85	337.616	362.087	342.395	344.174	351.736												929	10.95	10.7066	11.1796	10.5645	11.1878	10.6547
	930	334	326	341.25	322.25	341.25	324.75	327.25	331.25														930	346.845	338.519	355.041	337.798	362.282	342.58	344.359	351.926												930	10.9523	10.69	11.19	10.567	11.19	10.649
	931	333.75	326.667	341.5	322.25	340.5	324.75	327.5	331.5														931	347.031	338.701	355.232	337.979	362.476	342.764	344.544	352.115												931	10.9382	10.7061	11.1922	10.5613	11.1594	10.6433
	932	333.5	326.333	342.5	322.5	341	325.5	327.5	332														932	347.218	338.882	355.423	338.161	362.671	342.948	344.729	352.304												932	10.9242	10.6894	11.219	10.5638	11.1698	10.6621
	933	334	326.667	342.5	322.75	341	325.75	327	332.25														933	347.404	339.064	355.614	338.342	362.866	343.132	344.914	352.493												933	10.9347	10.6946	11.2129	10.5664	11.1638	10.6646
	934	334	327.333	343	322.75	341.75	325.75	327.25	332														934	347.59	339.246	355.804	338.524	363.06	343.316	345.099	352.682												934	10.9288	10.7107	11.2233	10.5607	11.1824	10.6589
	935	333.5	327.333	343.25	322.75	341.75	325.5	327.75	332.25														935	347.776	339.427	355.994	338.705	363.254	343.499	345.284	352.87												935	10.9066	10.7049	11.2255	10.5551	11.1764	10.645
	936	334	327	343	323.75	341.25	325.25	327.5	332.5														936	347.962	339.609	356.185	338.886	363.449	343.683	345.468	353.059												936	10.9171	10.6883	11.2113	10.5821	11.1541	10.6311
	937	333.75	326.333	343	323.75	341.5	325.25	326.75	332.75														937	348.148	339.79	356.375	339.067	363.643	343.867	345.653	353.248												937	10.9031	10.6608	11.2053	10.5765	11.1563	10.6255
	938	333.75	327.667	343.25	324	341.5	325.5	327	333														938	348.334	339.972	356.565	339.248	363.837	344.05	345.837	353.436												938	10.8973	10.6987	11.2075	10.579	11.1504	10.628
	939	334	328	343.5	324.25	344.25	325.5	327.25	333														939	348.519	340.153	356.755	339.428	364.03	344.233	346.022	353.624												939	10.8997	10.7039	11.2097	10.5815	11.2342	10.6223
	940	334.25	327.333	343.75	324.5	344.25	325.5	326.75	333														940	348.705	340.334	356.945	339.609	364.224	344.417	346.206	353.813												940	10.902	10.6764	11.2119	10.584	11.2282	10.6166
	941	334	328	344.25	324.5	344	326.25	327	333														941	348.89	340.515	357.135	339.79	364.418	344.6	346.39	354.001												941	10.8881	10.6925	11.2222	10.5784	11.2141	10.6354
	942	334.5	327.333	344.5	325.25	344.25	326.25	327	333														942	349.076	340.696	357.325	339.97	364.612	344.783	346.574	354.189												942	10.8986	10.6651	11.2244	10.5972	11.2163	10.6298
	943	335	327.667	344.5	325.25	344.25	326.75	327.25	333.75														943	349.261	340.876	357.514	340.151	364.805	344.966	346.758	354.377												943	10.9091	10.6703	11.2185	10.5916	11.2103	10.6404
	944	335.25	327.333	345	325.5	344.25	326.5	327.5	333.75														944	349.446	341.057	357.704	340.331	364.998	345.149	346.942	354.565												944	10.9115	10.6538	11.2288	10.5941	11.2044	10.6267
	945	336	327.667	345	325.5	344.75	326.5	327.5	333.75														945	349.631	341.238	357.893	340.511	365.192	345.331	347.125	354.752												945	10.9301	10.659	11.2229	10.5885	11.2147	10.621
	946	335.75	328.333	345	325	344.5	326.5	327.75	333.5														946	349.816	341.418	358.082	340.691	365.385	345.514	347.309	354.94												946	10.9162	10.675	11.2169	10.5667	11.2007	10.6154
	947	336.25	328.333	345	325.25	345.25	326.25	328	333.5														947	350.001	341.599	358.272	340.871	365.578	345.697	347.492	355.128												947	10.9267	10.6694	11.211	10.5692	11.2191	10.6017
	948	336.5	329	345.5	325.25	345.25	326.5	328	333.75														948	350.186	341.779	358.461	341.051	365.771	345.879	347.676	355.315												948	10.929	10.6854	11.2213	10.5636	11.2132	10.6042
	949	337.25	328.667	345.5	325	345.25	326.75	328.5	334.5														949	350.37	341.959	358.65	341.231	365.964	346.061	347.859	355.502												949	10.9476	10.669	11.2154	10.5499	11.2073	10.6068
	950	337.25	328.667	345.75	325.75	344.75	326.75	328.5	334.5														950	350.555	342.139	358.839	341.411	366.157	346.244	348.042	355.69												950	10.9418	10.6634	11.2176	10.5687	11.1852	10.6012
	951	337	328.667	345.25	326	344.5	327.5	329.25	334.5														951	350.739	342.319	359.028	341.59	366.349	346.426	348.225	355.877												951	10.928	10.6577	11.1955	10.5713	11.1712	10.6199
	952	337	328.667	345.25	326	345	327.75	329	334.5														952	350.924	342.499	359.216	341.77	366.542	346.608	348.409	356.064												952	10.9222	10.6521	11.1896	10.5657	11.1815	10.6224
	953	336.75	328.667	346	326.25	344.5	327.75	330.25	334.75														953	351.108	342.679	359.405	341.949	366.734	346.79	348.591	356.251												953	10.9084	10.6466	11.208	10.5683	11.1594	10.6169
	954	336.75	329	346.25	326.5	344.75	327.75	329.75	334.5														954	351.292	342.859	359.593	342.129	366.927	346.972	348.774	356.438												954	10.9027	10.6518	11.2103	10.5708	11.1617	10.6113
	955	336.5	329.667	346.75	326.5	345	328.25	329.5	335.25														955	351.476	343.038	359.782	342.308	367.119	347.154	348.957	356.624												955	10.8889	10.6678	11.2206	10.5653	11.1639	10.6219
	956	337	329.667	346.5	326.75	345.25	328.25	330.25	335														956	351.66	343.218	359.97	342.487	367.311	347.335	349.14	356.811												956	10.8994	10.6622	11.2066	10.5679	11.1662	10.6164
	957	337.25	331	346.5	326.75	345.75	328.25	330.25	335.75														957	351.844	343.397	360.158	342.666	367.503	347.517	349.322	356.998												957	10.9017	10.6997	11.2008	10.5623	11.1765	10.6108
	958	336.75	330.667	347.25	326.75	345.5	328.5	330.75	336														958	352.028	343.577	360.346	342.845	367.695	347.699	349.505	357.184												958	10.8799	10.6834	11.2191	10.5568	11.1626	10.6134
	959	337.25	330.667	347.25	327	345.75	328.75	331.5	336														959	352.211	343.756	360.534	343.024	367.887	347.88	349.687	357.371												959	10.8904	10.6778	11.2133	10.5594	11.1648	10.6159
	960	337.5	329.667	347.25	327.5	346	329	331.5	336.5														960	352.395	343.935	360.722	343.203	368.079	348.061	349.869	357.557												960	10.8928	10.6399	11.2074	10.57	11.1671	10.6184
	961	337.75	330	347.5	327.75	345.5	329	331.5	336.75														961	352.578	344.114	360.91	343.382	368.27	348.242	350.052	357.743												961	10.8952	10.6452	11.2097	10.5726	11.1452	10.6129
	962	337.25	330	347.25	328	345.75	329.25	332	337														962	352.762	344.293	361.098	343.56	368.462	348.424	350.234	357.929												962	10.8734	10.6396	11.1958	10.5751	11.1474	10.6154
	963	338	330	347.75	328	346	329.25	331.25	337														963	352.945	344.472	361.286	343.739	368.653	348.605	350.416	358.115												963	10.8919	10.6341	11.2061	10.5697	11.1497	10.6099
	964	337.75	330.333	348.25	328.25	346	330	331.75	337														964	353.128	344.651	361.473	343.917	368.845	348.786	350.598	358.301												964	10.8782	10.6393	11.2164	10.5722	11.1439	10.6286
	965	337.75	330.667	348.25	328.25	345.75	329.75	331.75	337.25														965	353.311	344.83	361.661	344.096	369.036	348.966	350.779	358.487												965	10.8726	10.6445	11.2106	10.5667	11.1301	10.615
	966	337.75	330	348.5	328.75	346	329.75	332.25	337.5														966	353.494	345.008	361.848	344.274	369.227	349.147	350.961	358.672												966	10.8669	10.6176	11.2128	10.5774	11.1324	10.6095
	967	337.5	330.333	349	328.5	346	330	332.75	337.5														967	353.677	345.187	362.035	344.452	369.418	349.328	351.143	358.858												967	10.8533	10.6228	11.2231	10.5638	11.1266	10.6121
	968	338.5	330.667	349	328.25	345.75	330.5	333.5	337.75														968	353.86	345.365	362.222	344.63	369.609	349.509	351.324	359.044												968	10.8798	10.628	11.2173	10.5504	11.1128	10.6227
	969	338.5	331.667	348.75	328.25	348	330.5	333.25	337.75														969	354.043	345.544	362.409	344.808	369.8	349.689	351.506	359.229												969	10.8742	10.6547	11.2035	10.5449	11.1794	10.6172
	970	338.75	331	348.75	329	347.5	331	333.75	337.75														970	354.226	345.722	362.596	344.986	369.991	349.869	351.687	359.414												970	10.8766	10.6278	11.1977	10.5636	11.1576	10.6278
	971	339.25	332	349.25	329.5	347.75	331.25	334	338														971	354.408	345.9	362.783	345.164	370.181	350.05	351.868	359.6												971	10.8871	10.6544	11.208	10.5742	11.1598	10.6303
	972	340	332	349.25	329.75	347.75	331.25	333.5	338.5														972	354.591	346.078	362.97	345.341	370.372	350.23	352.049	359.785												972	10.9055	10.6489	11.2022	10.5767	11.1541	10.6248
	973	340	331.333	349.75	329.75	348.25	331.25	334.5	338.5														973	354.773	346.256	363.157	345.519	370.562	350.41	352.23	359.97												973	10.8999	10.6221	11.2125	10.5713	11.1644	10.6194
	974	339.5	331.333	349.5	329.5	348.25	331.5	333.25	338.75														974	354.955	346.434	363.343	345.696	370.753	350.59	352.411	360.155												974	10.8783	10.6166	11.1987	10.5579	11.1586	10.6219
	975	340	331	350	329.75	349.5	332	333.5	338.5														975	355.137	346.612	363.53	345.874	370.943	350.77	352.592	360.339												975	10.8887	10.6005	11.209	10.5605	11.193	10.6325
	976	340.75	331.333	349.75	329.75	349.5	332.75	333.75	338.5														976	355.319	346.79	363.716	346.051	371.133	350.95	352.773	360.524												976	10.9071	10.6057	11.1952	10.555	11.1872	10.6511
	977	341	332	350.25	329.75	349.25	332.75	333.25	338.5														977	355.501	346.967	363.902	346.228	371.323	351.13	352.954	360.709												977	10.9096	10.6216	11.2055	10.5496	11.1735	10.6456
	978	341	333.333	350.25	330	349.25	332.75	332.5	339.25														978	355.683	347.145	364.088	346.406	371.513	351.309	353.134	360.893												978	10.904	10.6588	11.1998	10.5522	11.1678	10.6402
	979	342	332.333	350.75	330.5	349.75	332.5	332.75	339.5														979	355.865	347.322	364.275	346.583	371.703	351.489	353.315	361.078												979	10.9304	10.6214	11.21	10.5628	11.1781	10.6267
	980	341.75	332.667	350.75	330.75	349.5	332.75	333.5	339.5														980	356.047	347.499	364.461	346.76	371.893	351.668	353.495	361.262												980	10.9168	10.6266	11.2043	10.5654	11.1644	10.6293
	981	342	333.333	350.5	330.5	350	333.25	333.25	339.5														981	356.228	347.677	364.646	346.936	372.083	351.848	353.675	361.446												981	10.9192	10.6425	11.1906	10.5521	11.1746	10.6399
	982	342.25	332.667	351	331.25	350	333.5	333	339.75														982	356.41	347.854	364.832	347.113	372.272	352.027	353.856	361.631												982	10.9216	10.6158	11.2009	10.5706	11.1689	10.6424
	983	342.25	332.333	351	331	350.5	333.5	333.75	340														983	356.591	348.031	365.018	347.29	372.462	352.206	354.036	361.815												983	10.9161	10.5998	11.1952	10.5573	11.1792	10.637
	984	342.5	332.333	351	331.25	350.75	333.5	334.25	339.5														984	356.773	348.208	365.204	347.467	372.651	352.385	354.216	361.999												984	10.9185	10.5944	11.1895	10.5599	11.1815	10.6316
	985	342	332.667	352.5	332	351.25	333.75	334.5	340.5														985	356.954	348.385	365.389	347.643	372.84	352.564	354.396	362.183												985	10.897	10.5996	11.2316	10.5784	11.1918	10.6342
	986	342.75	332.667	352	331.5	351.5	334.5	335.5	340.25														986	357.135	348.562	365.575	347.819	373.03	352.743	354.576	362.366												986	10.9154	10.5943	11.21	10.5571	11.194	10.6527
	987	342.75	333.333	352.25	331.75	352	334.25	335.25	340.25														987	357.316	348.738	365.76	347.996	373.219	352.922	354.755	362.55												987	10.9099	10.6101	11.2122	10.5597	11.2043	10.6393
	988	342.75	333.667	352.75	332.25	352	334.25	335.5	340.25														988	357.497	348.915	365.945	348.172	373.408	353.101	354.935	362.734												988	10.9043	10.6154	11.2225	10.5703	11.1986	10.6339
	989	342.5	333.667	353	332	352	334.75	335	340.75														989	357.678	349.092	366.13	348.348	373.597	353.279	355.115	362.917												989	10.8909	10.61	11.2247	10.557	11.1929	10.6444
	990	342.75	333	353	332	351.5	334.75	335	341.25														990	357.859	349.268	366.315	348.524	373.786	353.458	355.294	363.101												990	10.8933	10.5834	11.2191	10.5517	11.1714	10.6391
	991	343.25	333.333	352.75	332.25	351.75	335	335.75	341.75														991	358.039	349.444	366.5	348.7	373.974	353.636	355.473	363.284												991	10.9037	10.5887	11.2055	10.5543	11.1737	10.6416
	992	343	333.667	352.75	332.5	351	334.75	336.5	341.5														992	358.22	349.621	366.685	348.876	374.163	353.815	355.653	363.467												992	10.8903	10.5939	11.1998	10.5569	11.1443	10.6283
	993	343	334.667	352	332.5	351	335	336.25	341.5														993	358.401	349.797	366.87	349.052	374.352	353.993	355.832	363.65												993	10.8848	10.6203	11.1704	10.5516	11.1386	10.6309
	994	343.25	335.333	353.25	333.25	351	335.5	336.75	341.75														994	358.581	349.973	367.055	349.228	374.54	354.171	356.011	363.833												994	10.8872	10.6361	11.2044	10.57	11.133	10.6414
	995	343.5	335.333	353.5	332.5	351.25	335.75	336.5	342														995	358.761	350.149	367.239	349.403	374.728	354.349	356.19	364.016												995	10.8897	10.6308	11.2067	10.541	11.1354	10.644
	996	343.75	334.667	354	332	352	335.25	337.25	342														996	358.942	350.325	367.424	349.579	374.917	354.527	356.369	364.199												996	10.8921	10.6043	11.2169	10.5198	11.1535	10.6228
	997	343.75	335.333	353.75	332.25	352.25	335.5	337.25	342.5														997	359.122	350.501	367.608	349.754	375.105	354.705	356.548	364.382												997	10.8867	10.6201	11.2034	10.5225	11.1559	10.6254
	998	344.5	335.667	353.5	333.25	352.25	335.5	337	342.5														998	359.302	350.676	367.792	349.93	375.293	354.883	356.727	364.565												998	10.905	10.6253	11.1898	10.5488	11.1503	10.6201
	999	344.75	335.333	353.75	333.5	353	335.75	337.25	342.5														999	359.482	350.852	367.977	350.105	375.481	355.061	356.905	364.747												999	10.9074	10.6095	11.1922	10.5515	11.1684	10.6227
	1000	344.5	334.333	353.75	333.75	353	336	337.75	342.75														1000	359.662	351.027	368.161	350.28	375.669	355.239	357.084	364.93												1000	10.894	10.5725	11.1866	10.5541	11.1628	10.6253
	1001	345	335.667	354	333.75	353.25	336	338	342.75														1001	359.841	351.203	368.345	350.455	375.856	355.416	357.262	365.112												1001	10.9044	10.6094	11.1889	10.5488	11.1652	10.6199
	1002	345	335.667	353.75	333.5	354	336	338	342.75														1002	360.021	351.378	368.529	350.63	376.044	355.594	357.441	365.295												1002	10.899	10.6041	11.1754	10.5357	11.1833	10.6146
	1003	345.5	336.667	354.25	333.25	353.25	336.25	337.75	342.75														1003	360.201	351.554	368.713	350.805	376.232	355.771	357.619	365.477												1003	10.9093	10.6304	11.1856	10.5225	11.154	10.6172
	1004	345.25	336.333	354.25	333.25	353	336.75	338.5	343														1004	360.38	351.729	368.896	350.98	376.419	355.948	357.797	365.659												1004	10.896	10.6146	11.18	10.5173	11.1406	10.6277
	1005	345.5	336.333	354.25	333.25	353.25	337	338.75	343														1005	360.56	351.904	369.08	351.155	376.607	356.126	357.976	365.841												1005	10.8985	10.6093	11.1745	10.512	11.1429	10.6303
	1006	345.75	336.667	354.75	333.5	353.5	337	338.5	343.25														1006	360.739	352.079	369.264	351.329	376.794	356.303	358.154	366.023												1006	10.9009	10.6145	11.1847	10.5147	11.1453	10.625
	1007	345.75	337	354.75	334	353	337.75	338.75	343.25														1007	360.918	352.254	369.447	351.504	376.981	356.48	358.332	366.205												1007	10.8955	10.6198	11.1791	10.5252	11.124	10.6434
	1008	346	337.333	354.75	334.75	353.75	337.5	339.5	343.75														1008	361.097	352.429	369.63	351.678	377.168	356.657	358.509	366.387												1008	10.898	10.625	11.1736	10.5436	11.1421	10.6303
	1009	346.5	337.667	355	334.75	353.75	337.25	339.5	344.25														1009	361.276	352.604	369.814	351.853	377.355	356.834	358.687	366.568												1009	10.9083	10.6302	11.1759	10.5384	11.1366	10.6171
	1010	346.25	337.667	355	335	354.25	337.5	339.5	344.25														1010	361.455	352.778	369.997	352.027	377.542	357.01	358.865	366.75												1010	10.895	10.625	11.1704	10.5411	11.1468	10.6197
	1011	346.25	337.667	355	335.25	354.5	338	339.5	344.25														1011	361.634	352.953	370.18	352.201	377.729	357.187	359.043	366.932												1011	10.8897	10.6197	11.1648	10.5437	11.1491	10.6302
	1012	346.5	337.333	355.5	335.5	353.75	337.75	339.25	344.5														1012	361.813	353.127	370.363	352.375	377.916	357.364	359.22	367.113												1012	10.8921	10.604	11.175	10.5464	11.12	10.6171
	1013	346.5	337.333	355.5	335.5	354	337.75	339	344.5														1013	361.992	353.302	370.546	352.55	378.103	357.54	359.397	367.294												1013	10.8868	10.5987	11.1695	10.5411	11.1224	10.6118
	1014	347	337.667	355.75	335.75	354.5	337.75	338.75	344.75														1014	362.17	353.476	370.729	352.724	378.289	357.717	359.575	367.476												1014	10.8971	10.604	11.1719	10.5438	11.1326	10.6066
	1015	346.75	337.667	355.5	335.75	354.5	337.75	339	344.75														1015	362.349	353.65	370.912	352.897	378.476	357.893	359.752	367.657												1015	10.8839	10.5988	11.1585	10.5386	11.1271	10.6014
	1016	347.5	337.667	355.75	335.75	354.5	338.25	339	344.75														1016	362.527	353.825	371.094	353.071	378.662	358.069	359.929	367.838												1016	10.902	10.5935	11.1609	10.5334	11.1217	10.6118
	1017	347.25	338.333	356.25	336.5	354.25	337.75	339	345														1017	362.706	353.999	371.277	353.245	378.848	358.245	360.106	368.019												1017	10.8888	10.6092	11.1711	10.5518	11.1083	10.5909
	1018	347.75	338.333	357	336.5	354.5	338	339	345														1018	362.884	354.173	371.459	353.419	379.035	358.421	360.283	368.2												1018	10.8992	10.604	11.1891	10.5466	11.1107	10.5936
	1019	347.5	338.333	357	336.75	355	338.5	339.5	345														1019	363.062	354.347	371.642	353.592	379.221	358.597	360.46	368.38												1019	10.886	10.5988	11.1836	10.5492	11.1209	10.604
	1020	347.75	338	356.5	337	355.25	338.5	340	345														1020	363.24	354.52	371.824	353.766	379.407	358.773	360.637	368.561												1020	10.8885	10.5832	11.1624	10.5519	11.1233	10.5988
	1021	347.5	337.667	356.5	336.75	355.5	338.75	340.25	345														1021	363.418	354.694	372.006	353.939	379.593	358.949	360.814	368.742												1021	10.8753	10.5676	11.157	10.5389	11.1257	10.6015
	1022	348	338.667	356.5	336.75	355.75	338.75	340.5	345														1022	363.596	354.868	372.188	354.112	379.779	359.125	360.99	368.922												1022	10.8856	10.5937	11.1515	10.5337	11.1281	10.5963
	1023	348.25	339	356.5	336.5	355.75	338.75	340.75	345.75														1023	363.774	355.041	372.371	354.285	379.964	359.301	361.167	369.103												1023	10.8881	10.5989	11.1461	10.5208	11.1226	10.5911
	1024	348.75	339	357.75	336.75	355.75	339	340.75	345.75														1024	363.952	355.215	372.552	354.459	380.15	359.476	361.344	369.283												1024	10.8984	10.5938	11.1797	10.5234	11.1172	10.5938
	1025	349	339.667	357.75	336.75	356.5	339	340.5	346.25														1025	364.13	355.388	372.734	354.632	380.336	359.652	361.52	369.463												1025	10.9009	10.6094	11.1742	10.5183	11.1352	10.5886
	1026	348.75	339.667	358.5	337.5	357	338.75	340.5	346.75														1026	364.307	355.562	372.916	354.804	380.521	359.827	361.696	369.644												1026	10.8878	10.6042	11.1922	10.5366	11.1454	10.5756
	1027	348.5	339.667	358.5	337.5	357.25	339.25	341.25	347														1027	364.485	355.735	373.098	354.977	380.706	360.002	361.872	369.824												1027	10.8747	10.5991	11.1868	10.5315	11.1477	10.5861
	1028	348.75	339.333	358.5	337.25	357.25	339.75	341.25	346.75														1028	364.662	355.908	373.279	355.15	380.892	360.178	362.049	370.004												1028	10.8772	10.5835	11.1813	10.5185	11.1423	10.5965
	1029	349	339.333	358.5	337.5	358	340	341.5	347.5														1029	364.839	356.081	373.461	355.323	381.077	360.353	362.225	370.184												1029	10.8797	10.5784	11.1759	10.5212	11.1603	10.5992
	1030	349.5	339.667	358.25	338	358	340.5	341.75	347.5														1030	365.017	356.254	373.642	355.495	381.262	360.528	362.401	370.363												1030	10.89	10.5836	11.1627	10.5317	11.1549	10.6096
	1031	349.75	340	358.75	338.5	357.75	339.75	342	347.5														1031	365.194	356.427	373.824	355.668	381.447	360.703	362.576	370.543												1031	10.8925	10.5889	11.1728	10.5422	11.1417	10.5811
	1032	350	339.333	359.25	338	356.75	340.25	341.75	348														1032	365.371	356.6	374.005	355.84	381.632	360.878	362.752	370.723												1032	10.895	10.563	11.183	10.5215	11.1051	10.5915
	1033	349.5	339.667	359.75	338.25	357	340.75	341.75	348														1033	365.548	356.772	374.186	356.013	381.817	361.052	362.928	370.902												1033	10.8742	10.5682	11.1931	10.5242	11.1075	10.6019
	1034	349.5	339	360	338.75	357.25	340.75	341.75	348.25														1034	365.725	356.945	374.367	356.185	382.002	361.227	363.104	371.082												1034	10.8689	10.5424	11.1955	10.5346	11.1099	10.5968
	1035	349.75	338.667	360.25	339	357.5	341	341.75	348.25														1035	365.902	357.118	374.548	356.357	382.186	361.402	363.279	371.261												1035	10.8715	10.5269	11.1978	10.5373	11.1123	10.5995
	1036	350.25	339.667	360.25	339.25	357.75	341	342.5	348.25														1036	366.078	357.29	374.729	356.529	382.371	361.576	363.455	371.441												1036	10.8817	10.5529	11.1924	10.54	11.1148	10.5944
	1037	350.25	340	360	339	357.75	341.25	343	348.75														1037	366.255	357.463	374.91	356.701	382.555	361.751	363.63	371.62												1037	10.8765	10.5582	11.1793	10.5271	11.1094	10.597
	1038	350.25	339.667	360	339	357.75	341.25	343	349														1038	366.431	357.635	375.091	356.873	382.74	361.925	363.805	371.799												1038	10.8712	10.5428	11.1739	10.5221	11.104	10.5919
	1039	350.75	340	360.75	339.5	357.75	341.5	343.25	349														1039	366.608	357.807	375.271	357.045	382.924	362.099	363.98	371.978												1039	10.8815	10.548	11.1918	10.5325	11.0987	10.5946
	1040	350.5	339.333	360.5	339.75	358	341.75	343	349.25														1040	366.784	357.979	375.452	357.217	383.108	362.274	364.156	372.157												1040	10.8685	10.5223	11.1786	10.5352	11.1011	10.5972
	1041	350.5	339.667	360	340	358	342	344	349.5														1041	366.961	358.151	375.632	357.389	383.293	362.448	364.331	372.336												1041	10.8633	10.5276	11.1578	10.5379	11.0958	10.5999
	1042	351.25	340.667	360.25	340	358.5	342	344	349.75														1042	367.137	358.323	375.813	357.56	383.477	362.622	364.506	372.515												1042	10.8813	10.5535	11.1602	10.5328	11.1059	10.5948
	1043	351.25	341	360.5	340	359	342.5	343.75	349.75														1043	367.313	358.495	375.993	357.732	383.661	362.796	364.68	372.693												1043	10.8761	10.5587	11.1625	10.5278	11.1161	10.6052
	1044	351	341.667	361.25	340.5	359.25	342.5	343.5	350.25														1044	367.489	358.667	376.173	357.903	383.844	362.97	364.855	372.872												1044	10.8632	10.5743	11.1804	10.5382	11.1185	10.6001
	1045	351	341.667	361.25	340.75	359.5	343	343.75	349.75														1045	367.665	358.839	376.353	358.075	384.028	363.143	365.03	373.05												1045	10.858	10.5693	11.1751	10.5409	11.1209	10.6105
	1046	351	342	361.25	340.25	359.75	343	344.25	349.75														1046	367.841	359.01	376.533	358.246	384.212	363.317	365.205	373.229												1046	10.8528	10.5745	11.1697	10.5204	11.1233	10.6054
	1047	352	341	362.25	340.75	359.25	342.75	344.75	350														1047	368.017	359.182	376.713	358.417	384.396	363.491	365.379	373.407												1047	10.8785	10.5386	11.1953	10.5308	11.1026	10.5926
	1048	352	341	362.25	340.5	359.5	343.25	344.75	350														1048	368.192	359.353	376.893	358.588	384.579	363.664	365.554	373.586												1048	10.8733	10.5335	11.1899	10.5181	11.105	10.603
	1049	352.25	341.333	362.5	340.75	359.75	343.25	344.75	350.75														1049	368.368	359.525	377.073	358.759	384.762	363.838	365.728	373.764												1049	10.8759	10.5388	11.1923	10.5208	11.1074	10.598
	1050	352.25	341.333	362.5	341	360.25	343.25	344.75	350.75														1050	368.543	359.696	377.252	358.93	384.946	364.011	365.902	373.942												1050	10.8707	10.5338	11.187	10.5235	11.1176	10.5929
	1051	352.25	341.333	362.5	341.5	360	343.5	344.75	350.5														1051	368.719	359.867	377.432	359.101	385.129	364.184	366.076	374.12												1051	10.8655	10.5288	11.1817	10.5339	11.1046	10.5956
	1052	352.25	341.333	363	342	359.75	343.5	345.25	350.75														1052	368.894	360.039	377.612	359.272	385.312	364.358	366.25	374.298												1052	10.8603	10.5238	11.1918	10.5443	11.0916	10.5906
	1053	352.5	341.667	363	342.25	360	343.25	346	351														1053	369.07	360.21	377.791	359.443	385.495	364.531	366.424	374.476												1053	10.8629	10.529	11.1865	10.547	11.094	10.5778
	1054	352.25	341.667	363.75	342.25	360.5	343.25	346.25	351.25														1054	369.245	360.381	377.97	359.613	385.678	364.704	366.598	374.653												1054	10.85	10.524	11.2042	10.542	11.1041	10.5728
	1055	352.75	342.667	364	342.25	360.5	343	346	351.75														1055	369.42	360.552	378.15	359.784	385.861	364.877	366.772	374.831												1055	10.8603	10.5498	11.2066	10.537	11.0989	10.5601
	1056	352.5	342.333	364.5	342	360.25	343.5	345.75	351.75														1056	369.595	360.722	378.329	359.954	386.044	365.05	366.946	375.009												1056	10.8474	10.5346	11.2167	10.5243	11.0859	10.5705
	1057	352.5	342	364.25	342.25	359.75	343.75	345.75	352														1057	369.77	360.893	378.508	360.125	386.227	365.223	367.12	375.186												1057	10.8423	10.5193	11.2037	10.527	11.0653	10.5732
	1058	352.25	341	364.25	342.25	360.25	344	346.5	352.25														1058	369.945	361.064	378.687	360.295	386.41	365.395	367.293	375.364												1058	10.8295	10.4836	11.1984	10.5221	11.0754	10.5759
	1059	352.75	342	364.75	342.25	361.5	344.75	346.25	352.75														1059	370.12	361.234	378.866	360.465	386.592	365.568	367.467	375.541												1059	10.8397	10.5094	11.2085	10.5171	11.1086	10.5939
	1060	353.25	341.333	364.5	342.25	361.75	345	346.5	352.75														1060	370.294	361.405	379.045	360.635	386.775	365.74	367.64	375.718												1060	10.85	10.484	11.1955	10.5121	11.1111	10.5966
	1061	352.75	341.333	364.5	342	362.25	345.25	346.75	352.75														1061	370.469	361.575	379.223	360.805	386.957	365.913	367.814	375.896												1061	10.8295	10.479	11.1903	10.4995	11.1212	10.5993
	1062	353	340.667	364.75	342.25	361.75	345.75	346.75	353														1062	370.643	361.746	379.402	360.975	387.139	366.085	367.987	376.073												1062	10.8321	10.4536	11.1927	10.5022	11.1006	10.6096
	1063	353.5	341.333	365	342.5	362.25	346	346.75	353														1063	370.818	361.916	379.581	361.145	387.321	366.258	368.16	376.25												1063	10.8423	10.4692	11.1951	10.5049	11.1107	10.6123
	1064	353.5	341	365.25	342.5	362.25	346.75	346.5	353.5														1064	370.992	362.086	379.759	361.315	387.504	366.43	368.333	376.427												1064	10.8372	10.454	11.1975	10.5	11.1055	10.6303
	1065	353.75	342	364.75	342.5	362.25	345.5	346.5	353.5														1065	371.167	362.256	379.938	361.485	387.686	366.602	368.506	376.603												1065	10.8398	10.4798	11.1769	10.4951	11.1003	10.587
	1066	353.75	341.667	364.5	342.75	362	345.25	346.5	353.5														1066	371.341	362.426	380.116	361.655	387.868	366.774	368.679	376.78												1066	10.8347	10.4646	11.164	10.4978	11.0874	10.5744
	1067	353.75	342	364.5	342.75	361.75	345.25	347	353.5														1067	371.515	362.596	380.294	361.824	388.05	366.946	368.852	376.957												1067	10.8296	10.4699	11.1587	10.4929	11.0746	10.5694
	1068	354	342.333	364.5	343.25	362.25	345.5	347.25	353.75														1068	371.689	362.766	380.472	361.994	388.231	367.118	369.025	377.133												1068	10.8322	10.4752	11.1535	10.5033	11.0847	10.5721
	1069	354	342.333	365.25	343.5	363.25	345.75	347.75	353.5														1069	371.863	362.936	380.65	362.163	388.413	367.29	369.198	377.31												1069	10.8272	10.4703	11.1712	10.506	11.1101	10.5748
	1070	354	343.333	365.25	343.75	363.5	346.25	348	354														1070	372.037	363.106	380.828	362.333	388.595	367.462	369.37	377.486												1070	10.8221	10.496	11.166	10.5087	11.1125	10.5852
	1071	353.75	343.333	366	343.75	363.75	346.75	347.75	354														1071	372.211	363.275	381.006	362.502	388.776	367.633	369.543	377.663												1071	10.8094	10.4911	11.1837	10.5038	11.115	10.5955
	1072	354.75	344	366.25	344.25	364	347	348	354														1072	372.384	363.445	381.184	362.671	388.958	367.805	369.716	377.839												1072	10.8349	10.5066	11.1861	10.5142	11.1174	10.5982
	1073	354.5	343.667	366	344.25	363.5	346.5	348.5	354														1073	372.558	363.614	381.362	362.84	389.139	367.976	369.888	378.015												1073	10.8222	10.4915	11.1733	10.5093	11.097	10.578
	1074	354.75	344	366	345	362.75	346.5	348.75	354.25														1074	372.732	363.784	381.54	363.009	389.32	368.148	370.06	378.191												1074	10.8248	10.4968	11.1681	10.5273	11.0689	10.5731
	1075	354.75	344.667	366.5	345	362	346.75	348.5	354														1075	372.905	363.953	381.717	363.178	389.502	368.319	370.232	378.367												1075	10.8198	10.5122	11.1781	10.5224	11.0409	10.5758
	1076	354.75	344.333	366.75	344.75	362.25	347	349.25	354.25														1076	373.078	364.122	381.895	363.347	389.683	368.49	370.405	378.543												1076	10.8147	10.4972	11.1806	10.5099	11.0434	10.5785
	1077	355.75	344.333	366.75	344.25	363	347.25	349	354.75														1077	373.252	364.291	382.072	363.516	389.864	368.662	370.577	378.719												1077	10.8402	10.4923	11.1754	10.4898	11.0611	10.5812
	1078	356	344.333	366	344.75	363.25	347.5	349.5	354.75														1078	373.425	364.461	382.249	363.685	390.045	368.833	370.749	378.895												1078	10.8428	10.4874	11.1474	10.5001	11.0636	10.5839
	1079	356	344	366.5	344.75	363.5	348	349.75	355.25														1079	373.598	364.63	382.427	363.853	390.226	369.004	370.921	379.071												1079	10.8378	10.4724	11.1574	10.4953	11.0661	10.5942
	1080	356.25	344.667	367	345	363.5	347.75	349.75	355.5														1080	373.771	364.798	382.604	364.022	390.406	369.175	371.093	379.246												1080	10.8403	10.4879	11.1675	10.498	11.061	10.5817
	1081	357	344.667	367	345.5	363.5	347.25	349.75	355.75														1081	373.944	364.967	382.781	364.19	390.587	369.346	371.264	379.422												1081	10.8581	10.483	11.1623	10.5084	11.0558	10.5616
	1082	357.5	345.333	367.25	345.5	364	347.5	349.5	355.75														1082	374.117	365.136	382.958	364.359	390.768	369.516	371.436	379.597												1082	10.8683	10.4984	11.1647	10.5035	11.0659	10.5643
	1083	357.5	345.333	367.5	345.5	364.5	347.75	349.75	356														1083	374.29	365.305	383.135	364.527	390.948	369.687	371.608	379.773												1083	10.8633	10.4936	11.1672	10.4987	11.076	10.567
	1084	357.75	345.333	366.75	346	364.75	347.75	350.25	355.5														1084	374.463	365.473	383.312	364.695	391.129	369.858	371.779	379.948												1084	10.8659	10.4888	11.1392	10.509	11.0785	10.5622
	1085	357.5	346	367	346	365.5	348.25	350.25	356.25														1085	374.635	365.642	383.488	364.863	391.309	370.028	371.951	380.123												1085	10.8533	10.5042	11.1417	10.5042	11.0962	10.5725
	1086	357.5	346	367.25	346	365.5	348.75	350.5	356.5														1086	374.808	365.81	383.665	365.032	391.489	370.199	372.122	380.298												1086	10.8483	10.4993	11.1441	10.4993	11.091	10.5828
	1087	357.75	346.333	367	346	366.5	349.5	350.75	356.25														1087	374.981	365.979	383.842	365.2	391.669	370.369	372.293	380.473												1087	10.8509	10.5046	11.1314	10.4945	11.1163	10.6006
	1088	358.25	346.333	367.25	346.5	366.5	348.75	351	356.5														1088	375.153	366.147	384.018	365.367	391.85	370.54	372.464	380.648												1088	10.861	10.4998	11.1339	10.5048	11.1112	10.573
	1089	358	347.667	367.25	346.25	366.5	350	351.25	357														1089	375.325	366.315	384.195	365.535	392.03	370.71	372.636	380.823												1089	10.8485	10.5354	11.1288	10.4924	11.1061	10.6061
	1090	357.75	347.667	367.25	346.25	366	350.75	351.5	357.25														1090	375.498	366.483	384.371	365.703	392.21	370.88	372.807	380.998												1090	10.8359	10.5305	11.1237	10.4876	11.0858	10.6239
	1091	358.75	348.667	368	346.5	366.25	350.5	351.5	357.25														1091	375.67	366.652	384.547	365.871	392.389	371.05	372.978	381.173												1091	10.8612	10.556	11.1413	10.4904	11.0883	10.6115
	1092	359.25	348.333	368.25	346	366.25	349.75	351.5	357.5														1092	375.842	366.82	384.724	366.038	392.569	371.22	373.148	381.347												1092	10.8714	10.541	11.1438	10.4704	11.0832	10.5839
	1093	359.25	348.333	368.75	346.75	366.75	350	351.25	358														1093	376.014	366.987	384.9	366.206	392.749	371.39	373.319	381.522												1093	10.8664	10.5362	11.1538	10.4883	11.0933	10.5866
	1094	359.75	348.667	368.75	346.5	367.25	350	351.75	358														1094	376.186	367.155	385.076	366.374	392.929	371.56	373.49	381.696												1094	10.8766	10.5415	11.1487	10.476	11.1033	10.5818
	1095	359.5	348.667	368.75	347	367.25	350.25	351.5	358														1095	376.358	367.323	385.252	366.541	393.108	371.73	373.661	381.871												1095	10.8641	10.5367	11.1436	10.4863	11.0983	10.5845
	1096	358.75	349.333	369.5	347.75	367.5	350.75	352	358.5														1096	376.53	367.491	385.428	366.708	393.288	371.899	373.831	382.045												1096	10.8364	10.552	11.1612	10.5042	11.1007	10.5948
	1097	359.25	349	369.5	347.5	367.75	351	352.25	358.25														1097	376.702	367.658	385.603	366.876	393.467	372.069	374.002	382.219												1097	10.8466	10.5371	11.1561	10.4918	11.1032	10.5975
	1098	359.25	349.333	369.5	347.75	368	350.75	352	358.5														1098	376.873	367.826	385.779	367.043	393.646	372.238	374.172	382.394												1098	10.8417	10.5424	11.151	10.4946	11.1057	10.5851
	1099	360	349.333	369.75	348	367.5	351	352.25	358.5														1099	377.045	367.993	385.955	367.21	393.825	372.408	374.343	382.568												1099	10.8593	10.5376	11.1535	10.4974	11.0856	10.5879
	1100	359.5	349.667	370.5	348.5	367.25	351.5	352	358.5														1100	377.216	368.161	386.13	367.377	394.005	372.577	374.513	382.742												1100	10.8393	10.5428	11.171	10.5077	11.073	10.5981
	1101	359.75	350.333	370	348.5	367.5	351.5	351.75	358.5														1101	377.388	368.328	386.306	367.544	394.184	372.747	374.683	382.916												1101	10.8419	10.5581	11.1509	10.5029	11.0755	10.5933
	1102	360	350.667	370	348.5	368	351.25	352.25	358.75														1102	377.559	368.495	386.481	367.711	394.363	372.916	374.853	383.09												1102	10.8446	10.5634	11.1458	10.4981	11.0855	10.581
	1103	360.5	350.667	370.5	348.5	368.25	351	352.25	359.25														1103	377.73	368.662	386.656	367.877	394.542	373.085	375.023	383.263												1103	10.8547	10.5586	11.1558	10.4934	11.088	10.5686
	1104	361	351	370.5	348.25	368.75	351.5	352.25	359.25														1104	377.901	368.83	386.832	368.044	394.72	373.254	375.193	383.437												1104	10.8648	10.5639	11.1507	10.4811	11.0981	10.5789
	1105	361	351.333	370.75	349	369	351.5	352.75	359.25														1105	378.073	368.997	387.007	368.211	394.899	373.423	375.363	383.611												1105	10.8599	10.5691	11.1532	10.4989	11.1006	10.5741
	1106	360.75	351.667	370.75	349.5	369	351.75	353.5	359.5														1106	378.244	369.163	387.182	368.377	395.078	373.592	375.533	383.784												1106	10.8475	10.5743	11.1482	10.5092	11.0955	10.5769
	1107	360.75	351	370.75	349.5	369.5	351.75	353.25	359.75														1107	378.415	369.33	387.357	368.544	395.256	373.761	375.703	383.958												1107	10.8426	10.5495	11.1431	10.5045	11.1056	10.5721
	1108	360.75	350.667	369.5	349.5	369.5	352.25	353.25	359.75														1108	378.585	369.497	387.532	368.71	395.435	373.93	375.872	384.131												1108	10.8377	10.5348	11.1006	10.4997	11.1006	10.5823
	1109	361	350.667	370.5	349.5	369.25	352	353.75	360														1109	378.756	369.664	387.707	368.877	395.613	374.098	376.042	384.304												1109	10.8403	10.53	11.1256	10.495	11.088	10.57
	1110	361.5	351	370.5	350	369.25	351.75	354	360														1110	378.927	369.83	387.881	369.043	395.791	374.267	376.211	384.478												1110	10.8504	10.5353	11.1206	10.5053	11.083	10.5578
	1111	361.5	350.667	370.25	350	369.5	352	354	360														1111	379.098	369.997	388.056	369.209	395.97	374.436	376.381	384.651												1111	10.8455	10.5205	11.1081	10.5005	11.0856	10.5605
	1112	361	350.667	370.75	350.5	369.25	352	354	360														1112	379.268	370.163	388.231	369.375	396.148	374.604	376.55	384.824												1112	10.8257	10.5158	11.1181	10.5108	11.0731	10.5558
	1113	361	351.333	370.75	350.75	369.5	352	354.25	360.25														1113	379.439	370.33	388.405	369.541	396.326	374.772	376.719	384.997												1113	10.8208	10.5311	11.1131	10.5136	11.0756	10.551
	1114	361.25	350	371	350.75	369.75	352.25	354.25	360.25														1114	379.609	370.496	388.58	369.707	396.504	374.941	376.889	385.17												1114	10.8234	10.4864	11.1156	10.5088	11.0781	10.5538
	1115	361.75	351.333	371.25	350.5	370.25	352.75	354.5	361														1115	379.779	370.662	388.754	369.873	396.682	375.109	377.058	385.342												1115	10.8336	10.5216	11.1181	10.4966	11.0881	10.564
	1116	362	351	371.5	350.75	369.75	353	354.5	361.25														1116	379.95	370.829	388.928	370.039	396.86	375.277	377.227	385.515												1116	10.8362	10.5069	11.1206	10.4994	11.0682	10.5668
	1117	361.75	351.333	371.75	350.75	370	353	354.5	361.25														1117	380.12	370.995	389.103	370.205	397.038	375.445	377.396	385.688												1117	10.8239	10.5122	11.1231	10.4947	11.0707	10.562
	1118	362.5	351.667	371.75	350.75	369	353.5	354.75	361														1118	380.29	371.161	389.277	370.37	397.215	375.613	377.565	385.861												1118	10.8414	10.5174	11.1181	10.49	11.0358	10.5723
	1119	362.25	352	372	350.75	370	353.25	354.75	361.5														1119	380.46	371.327	389.451	370.536	397.393	375.781	377.733	386.033												1119	10.8291	10.5227	11.1206	10.4853	11.0608	10.5601
	1120	362.75	352	372.5	350.75	370	354	354.5	361.75														1120	380.63	371.493	389.625	370.702	397.57	375.949	377.902	386.206												1120	10.8392	10.518	11.1306	10.4807	11.0559	10.5778
	1121	362.5	353	372.75	351.25	370.5	354.25	355.25	361.75														1121	380.8	371.658	389.799	370.867	397.748	376.117	378.071	386.378												1121	10.8269	10.5432	11.1331	10.4909	11.0659	10.5805
	1122	362.5	353	372.5	351.5	370.5	354.5	355	361.5														1122	380.97	371.824	389.972	371.032	397.925	376.285	378.239	386.55												1122	10.8221	10.5385	11.1206	10.4937	11.0609	10.5833
	1123	362.5	353.333	372.75	351.25	370.5	354.25	354.75	361.75														1123	381.139	371.99	390.146	371.198	398.102	376.452	378.408	386.722												1123	10.8173	10.5437	11.1231	10.4816	11.056	10.5711
	1124	362.5	353	372.75	351.5	370.5	354.5	355.5	362.25														1124	381.309	372.155	390.32	371.363	398.28	376.62	378.576	386.895												1124	10.8125	10.5291	11.1182	10.4844	11.0511	10.5738
	1125	362.75	352.333	373.25	351.25	371	354.5	356.25	362														1125	381.479	372.321	390.493	371.528	398.457	376.787	378.745	387.067												1125	10.8151	10.5046	11.1282	10.4723	11.0611	10.5691
	1126	362.75	353	373.25	352	371.25	354.75	356.5	362														1126	381.648	372.486	390.667	371.693	398.634	376.955	378.913	387.239												1126	10.8103	10.5198	11.1232	10.49	11.0636	10.5719
	1127	363	353.667	373.5	352	371.25	355.25	356.75	362.25														1127	381.818	372.652	390.84	371.858	398.811	377.122	379.081	387.411												1127	10.813	10.5349	11.1257	10.4853	11.0587	10.5821
	1128	362.75	354.667	373.5	352.5	371.5	355.25	356.25	362.25														1128	381.987	372.817	391.014	372.023	398.988	377.289	379.249	387.582												1128	10.8007	10.56	11.1208	10.4955	11.0613	10.5774
	1129	363.25	354.667	374.5	353.25	371.25	355.5	356	362.5														1129	382.156	372.982	391.187	372.188	399.165	377.457	379.417	387.754												1129	10.8108	10.5554	11.1456	10.5132	11.0489	10.5802
	1130	363.5	355.333	374.75	353.25	371.5	355.75	356.75	363.25														1130	382.326	373.147	391.36	372.353	399.341	377.624	379.585	387.926												1130	10.8135	10.5705	11.1481	10.5086	11.0515	10.5829
	1131	363.75	355	374.75	353.5	372.25	355.25	357	363.5														1131	382.495	373.312	391.533	372.518	399.518	377.791	379.753	388.097												1131	10.8161	10.5559	11.1432	10.5113	11.0689	10.5634
	1132	363.5	355	375	353.5	372	356	358	363.5														1132	382.664	373.477	391.706	372.682	399.695	377.958	379.921	388.269												1132	10.8039	10.5513	11.1457	10.5067	11.0566	10.581
	1133	363.5	354.667	375.5	354	372	355.5	357.5	363.75														1133	382.833	373.642	391.879	372.847	399.871	378.125	380.089	388.44												1133	10.7991	10.5367	11.1557	10.5169	11.0517	10.5615
	1134	364.5	355	375.75	354.25	372.25	355.75	357.75	364.25														1134	383.002	373.807	392.052	373.011	400.047	378.292	380.257	388.612												1134	10.8241	10.542	11.1582	10.5197	11.0542	10.5642
	1135	364.25	355.333	375.5	354.25	372.25	356	357.75	364.5														1135	383.17	373.972	392.225	373.176	400.224	378.458	380.424	388.783												1135	10.8119	10.5472	11.1458	10.5151	11.0494	10.567
	1136	364.5	355	375.5	354.25	372.5	356.25	358.25	364.5														1136	383.339	374.137	392.398	373.34	400.4	378.625	380.592	388.954												1136	10.8145	10.5327	11.1409	10.5104	11.0519	10.5698
	1137	364.25	355.667	375.25	354.75	372.75	356.5	357.75	364.5														1137	383.508	374.301	392.571	373.504	400.576	378.792	380.759	389.126												1137	10.8024	10.5478	11.1286	10.5206	11.0545	10.5725
	1138	365.5	356	375.5	354.75	372.25	357.25	358	364.5														1138	383.676	374.466	392.743	373.669	400.752	378.958	380.927	389.297												1138	10.8347	10.5531	11.1311	10.516	11.0348	10.5901
	1139	365.75	356.667	375.75	355	372	356.75	358	364.5														1139	383.845	374.63	392.916	373.833	400.928	379.125	381.094	389.468												1139	10.8373	10.5682	11.1336	10.5188	11.0225	10.5707
	1140	365.25	356.333	376.5	355	372.5	356.75	358.25	365														1140	384.013	374.795	393.088	373.997	401.104	379.291	381.261	389.639												1140	10.8178	10.5537	11.151	10.5142	11.0325	10.566
	1141	366	356	376.25	355.5	372.5	356.5	359	365.25														1141	384.182	374.959	393.26	374.161	401.28	379.457	381.428	389.809												1141	10.8352	10.5392	11.1387	10.5244	11.0277	10.554
	1142	365.5	356.667	376.25	355.5	372.75	356.5	359	365.25														1142	384.35	375.123	393.433	374.325	401.456	379.624	381.596	389.98												1142	10.8157	10.5543	11.1338	10.5198	11.0302	10.5494
	1143	365.75	356.333	376.5	356.25	372.5	356.75	359	365.5														1143	384.518	375.288	393.605	374.489	401.632	379.79	381.763	390.151												1143	10.8184	10.5398	11.1363	10.5374	11.018	10.5521
	1144	366	356.333	377.25	356	373	357.25	359.75	365.75														1144	384.687	375.452	393.777	374.652	401.807	379.956	381.93	390.322												1144	10.821	10.5352	11.1536	10.5254	11.028	10.5623
	1145	366.75	357	377.25	356	373.75	357.25	359.5	365.75														1145	384.855	375.616	393.949	374.816	401.983	380.122	382.096	390.492												1145	10.8385	10.5503	11.1488	10.5208	11.0453	10.5577
	1146	367.25	358	377.5	356.25	373.25	357.25	359	365.5														1146	385.023	375.78	394.121	374.98	402.159	380.288	382.263	390.663												1146	10.8485	10.5753	11.1513	10.5236	11.0257	10.5531
	1147	366.75	357.333	378	357	373.75	358.25	359.25	366														1147	385.191	375.944	394.293	375.143	402.334	380.454	382.43	390.833												1147	10.829	10.551	11.1612	10.5411	11.0357	10.578
	1148	367	357.333	378	357	374.25	358.5	359.5	366														1148	385.359	376.108	394.465	375.307	402.509	380.619	382.597	391.003												1148	10.8317	10.5464	11.1563	10.5365	11.0456	10.5808
	1149	367.5	357.333	377.75	356.25	374.75	358.25	359.5	366.5														1149	385.526	376.271	394.637	375.47	402.685	380.785	382.763	391.174												1149	10.8417	10.5418	11.1441	10.5098	11.0556	10.5688
	1150	367.5	356.667	377.75	356	374.5	358.5	360	366.75														1150	385.694	376.435	394.808	375.634	402.86	380.951	382.93	391.344												1150	10.837	10.5175	11.1392	10.4979	11.0434	10.5716
	1151	367.5	358.333	377.5	356.5	375	358.75	360.25	366.75														1151	385.862	376.599	394.98	375.797	403.035	381.116	383.096	391.514												1151	10.8323	10.5621	11.127	10.508	11.0533	10.5744
	1152	367.5	358.333	377.75	356.5	374.5	359	360.5	366.5														1152	386.029	376.762	395.152	375.96	403.21	381.282	383.263	391.684												1152	10.8276	10.5575	11.1296	10.5035	11.0338	10.5771
	1153	367.5	358.333	378.25	356.75	374.25	359	361	366.75														1153	386.197	376.926	395.323	376.123	403.385	381.447	383.429	391.854												1153	10.8229	10.5529	11.1395	10.5063	11.0217	10.5726
	1154	368.25	357.667	379	356.5	375.75	359	360.75	367														1154	386.364	377.089	395.494	376.286	403.56	381.613	383.595	392.024												1154	10.8403	10.5287	11.1567	10.4944	11.061	10.568
	1155	368.25	358	378.75	356.5	375.75	359	360.75	367.25														1155	386.532	377.253	395.666	376.449	403.735	381.778	383.761	392.194												1155	10.8356	10.534	11.1445	10.4898	11.0563	10.5634
	1156	368.5	359	379	357	375.5	359	361	367														1156	386.699	377.416	395.837	376.612	403.909	381.943	383.928	392.363												1156	10.8382	10.5588	11.1471	10.5	11.0441	10.5588
	1157	368.75	359	379.25	357.25	375.5	359	361	367														1157	386.866	377.579	396.008	376.775	404.084	382.109	384.094	392.533												1157	10.8409	10.5543	11.1496	10.5028	11.0393	10.5543
	1158	369	358.667	379.75	356.75	375.5	359.5	361.5	367.25														1158	387.033	377.742	396.179	376.938	404.259	382.274	384.259	392.703												1158	10.8436	10.5399	11.1595	10.4836	11.0346	10.5644
	1159	368.75	358.667	380	357.25	376	360	361.5	367.5														1159	387.2	377.905	396.35	377.101	404.433	382.439	384.425	392.872												1159	10.8315	10.5354	11.162	10.4937	11.0445	10.5745
	1160	370	359.333	380.25	357.5	376	360.25	361.5	367.75														1160	387.367	378.068	396.521	377.263	404.608	382.604	384.591	393.042												1160	10.8636	10.5504	11.1645	10.4966	11.0397	10.5773
	1161	369.75	360	380.25	358.25	376	360	361.5	368														1161	387.534	378.231	396.692	377.426	404.782	382.768	384.757	393.211												1161	10.8516	10.5654	11.1597	10.5141	11.035	10.5654
	1162	369.25	359.667	379.75	358.25	376.5	360	361.5	368														1162	387.701	378.394	396.863	377.588	404.956	382.933	384.923	393.38												1162	10.8322	10.5511	11.1402	10.5095	11.0449	10.5609
	1163	369.5	359.667	380.5	358	376.5	361	361.25	368														1163	387.868	378.557	397.034	377.751	405.13	383.098	385.088	393.549												1163	10.8349	10.5465	11.1574	10.4977	11.0402	10.5856
	1164	369.25	359	380.5	357.75	377	360.75	361.25	368.25														1164	388.035	378.719	397.204	377.913	405.305	383.263	385.254	393.719												1164	10.8229	10.5225	11.1527	10.4858	11.0501	10.5738
	1165	369.25	359	381.25	358.25	377.25	360.75	361	369														1165	388.201	378.882	397.375	378.075	405.479	383.427	385.419	393.888												1165	10.8183	10.518	11.1698	10.496	11.0526	10.5692
	1166	370	359	380.5	358	377	361.5	362	369														1166	388.368	379.045	397.545	378.238	405.653	383.592	385.585	394.057												1166	10.8356	10.5134	11.1431	10.4842	11.0406	10.5867
	1167	369.25	360	380.5	358.5	377.25	362.25	362	369														1167	388.534	379.207	397.716	378.4	405.826	383.756	385.75	394.226												1167	10.809	10.5382	11.1383	10.4943	11.0432	10.6041
	1168	369.75	360.667	380.5	359	377.25	362.25	362.25	369														1168	388.701	379.37	397.886	378.562	406	383.921	385.915	394.395												1168	10.819	10.5532	11.1335	10.5044	11.0384	10.5995
	1169	370	361.333	380.5	359	377	362.25	362.5	369.25														1169	388.867	379.532	398.056	378.724	406.174	384.085	386.08	394.563												1169	10.8217	10.5682	11.1288	10.4999	11.0264	10.595
	1170	370.25	360.667	380.5	359.25	377.25	362	362.75	369.5														1170	389.033	379.694	398.227	378.886	406.348	384.249	386.245	394.732												1170	10.8244	10.5442	11.124	10.5028	11.029	10.5832
	1171	371.5	360.333	381	358.75	377	362.5	362.5	369.5														1171	389.2	379.857	398.397	379.048	406.521	384.413	386.41	394.901												1171	10.8563	10.5299	11.1339	10.4837	11.017	10.5933
	1172	370.75	361	381.25	358.75	377	362.5	363	369.25														1172	389.366	380.019	398.567	379.21	406.695	384.578	386.575	395.069												1172	10.8297	10.5449	11.1364	10.4792	11.0123	10.5887
	1173	370.5	361	381.5	359	377	362.5	362.75	369.5														1173	389.532	380.181	398.737	379.371	406.868	384.742	386.74	395.238												1173	10.8178	10.5404	11.139	10.482	11.0076	10.5842
	1174	370.75	361.667	381.75	359.25	377	362.75	363	369.5														1174	389.698	380.343	398.907	379.533	407.042	384.906	386.905	395.406												1174	10.8205	10.5554	11.1415	10.4849	11.0029	10.587
	1175	371	362	382	359.5	377	363.25	363.25	369.75														1175	389.864	380.505	399.077	379.695	407.215	385.069	387.07	395.575												1175	10.8232	10.5606	11.1441	10.4877	10.9982	10.5971
	1176	371	361.333	381.75	359.5	377.5	363.75	363.25	370														1176	390.03	380.667	399.247	379.856	407.388	385.233	387.234	395.743												1176	10.8186	10.5367	11.1321	10.4832	11.0081	10.6072
	1177	370.75	361.333	381.5	358.75	377.5	363.25	363	370														1177	390.196	380.828	399.416	380.018	407.562	385.397	387.399	395.911												1177	10.8067	10.5322	11.12	10.4569	11.0034	10.5881
	1178	371.75	361.667	381.75	359	378	362.75	363.5	370.5														1178	390.361	380.99	399.586	380.179	407.735	385.561	387.564	396.079												1178	10.8312	10.5375	11.1226	10.4598	11.0133	10.569
	1179	371.75	361.667	381.75	360	378	363.25	363.5	371.25														1179	390.527	381.152	399.755	380.34	407.908	385.724	387.728	396.247												1179	10.8266	10.533	11.1179	10.4844	11.0087	10.5791
	1180	372.25	361	381.75	359.75	378.25	363.25	363.75	371.25														1180	390.692	381.313	399.925	380.502	408.081	385.888	387.892	396.415												1180	10.8366	10.5091	11.1132	10.4727	11.0113	10.5746
	1181	372	361	382.25	360.25	378.5	363.25	364.5	371.75														1181	390.858	381.475	400.094	380.663	408.253	386.051	388.057	396.583												1181	10.8248	10.5047	11.123	10.4828	11.0139	10.5701
	1182	372.5	361.667	382	360.25	378.5	363.25	365	371.75														1182	391.023	381.636	400.264	380.824	408.426	386.215	388.221	396.751												1182	10.8347	10.5196	11.111	10.4784	11.0092	10.5657
	1183	372.5	362	382	360.25	378.5	363.5	364.25	371.75														1183	391.189	381.798	400.433	380.985	408.599	386.378	388.385	396.919												1183	10.8301	10.5249	11.1063	10.474	11.0046	10.5685
	1184	373.25	361.333	383	360	379.25	363.25	364.75	371.75														1184	391.354	381.959	400.602	381.146	408.772	386.541	388.549	397.087												1184	10.8474	10.501	11.1307	10.4623	11.0217	10.5567
	1185	372.5	361.667	383	360.25	379.25	363	364.25	372.5														1185	391.519	382.12	400.771	381.307	408.944	386.705	388.713	397.254												1185	10.821	10.5063	11.126	10.4651	11.0171	10.545
	1186	372.75	362	383	359.5	379.25	363	364.5	372.5														1186	391.685	382.282	400.94	381.468	409.117	386.868	388.877	397.422												1186	10.8237	10.5115	11.1213	10.4389	11.0124	10.5406
	1187	373	361.667	383.5	360	378.75	363.25	364.5	372.5														1187	391.85	382.443	401.109	381.628	409.289	387.031	389.041	397.589												1187	10.8264	10.4974	11.1311	10.4491	10.9933	10.5434
	1188	373.25	362.667	383	360.75	379.25	363.25	365	372.5														1188	392.015	382.604	401.278	381.789	409.462	387.194	389.205	397.757												1188	10.8291	10.522	11.112	10.4664	11.0032	10.539
	1189	373.75	363	383.5	361	379.5	363.25	365.25	372.5														1189	392.18	382.765	401.447	381.95	409.634	387.357	389.369	397.924												1189	10.839	10.5273	11.1218	10.4693	11.0058	10.5345
	1190	374	363.333	383	361.25	380	364	365.25	372.5														1190	392.344	382.926	401.616	382.11	409.806	387.519	389.533	398.092												1190	10.8417	10.5325	11.1026	10.4721	11.0156	10.5518
	1191	374	363.333	383	361.5	380.25	364.5	364.75	372.5														1191	392.509	383.087	401.785	382.271	409.978	387.682	389.696	398.259												1191	10.8372	10.5281	11.098	10.475	11.0183	10.5619
	1192	375	363.333	383.25	362	380	364.5	365.25	373														1192	392.674	383.247	401.953	382.431	410.15	387.845	389.86	398.426												1192	10.8616	10.5237	11.1005	10.485	11.0064	10.5575
	1193	374	364	383.25	361.75	379.75	364.75	365.5	373														1193	392.839	383.408	402.122	382.592	410.322	388.008	390.023	398.593												1193	10.8281	10.5386	11.0959	10.4734	10.9946	10.5603
	1194	374.25	364.333	383.5	361.75	379.75	364.5	365.75	373.25														1194	393.003	383.569	402.29	382.752	410.494	388.17	390.187	398.76												1194	10.8308	10.5438	11.0985	10.469	10.9899	10.5486
	1195	374.5	364.333	384.25	361.75	379.75	364.75	365.75	373.5														1195	393.168	383.729	402.459	382.912	410.666	388.333	390.35	398.927												1195	10.8335	10.5394	11.1155	10.4646	10.9853	10.5514
	1196	374.75	364.333	384.25	362.25	379.5	364.75	366	373.5														1196	393.332	383.89	402.627	383.073	410.838	388.495	390.513	399.094												1196	10.8362	10.535	11.1109	10.4747	10.9735	10.547
	1197	375	364.333	384.5	362.75	380	364.75	365.25	373.5														1197	393.497	384.05	402.795	383.233	411.01	388.658	390.677	399.261												1197	10.8389	10.5306	11.1135	10.4848	10.9834	10.5426
	1198	375	364.333	384.5	362.5	379.75	365	365.75	373.5														1198	393.661	384.211	402.964	383.393	411.181	388.82	390.84	399.427												1198	10.8343	10.5262	11.1088	10.4732	10.9716	10.5454
	1199	375.25	364.333	384.75	362.5	380	365	365.75	373.75														1199	393.825	384.371	403.132	383.553	411.353	388.982	391.003	399.594												1199	10.8371	10.5218	11.1114	10.4688	10.9742	10.541
	1200	374.5	365	384.5	362.5	379.75	365.25	365.75	374														1200	393.99	384.531	403.3	383.713	411.524	389.144	391.166	399.761												1200	10.8109	10.5366	11.0996	10.4645	10.9624	10.5439
	1201	374	365	384.5	362.25	380.5	365.5	366	374.5														1201	394.154	384.692	403.468	383.872	411.696	389.306	391.329	399.927												1201	10.792	10.5323	11.0949	10.4529	10.9795	10.5467
	1202	373.75	365.333	384.5	362.5	380.25	366.25	366	374.75														1202	394.318	384.852	403.636	384.032	411.867	389.468	391.492	400.094												1202	10.7803	10.5375	11.0903	10.4558	10.9677	10.5639
	1203	373.75	365	384.75	362.5	380.25	366.25	365.25	374.5														1203	394.482	385.012	403.804	384.192	412.038	389.63	391.654	400.26												1203	10.7758	10.5235	11.0929	10.4514	10.9632	10.5595
	1204	374	365	384.5	362.75	380.5	366.5	365.75	374.5														1204	394.646	385.172	403.971	384.352	412.21	389.792	391.817	400.426												1204	10.7785	10.5191	11.0811	10.4543	10.9658	10.5624
	1205	375.75	365.333	385	363	380.25	366.25	365.75	374.5														1205	394.809	385.332	404.139	384.511	412.381	389.954	391.98	400.593												1205	10.8244	10.5244	11.0909	10.4571	10.9541	10.5508
	1206	375.25	365.333	385	363.25	380.25	366.5	366	375.25														1206	394.973	385.491	404.307	384.671	412.552	390.116	392.143	400.759												1206	10.8056	10.52	11.0863	10.46	10.9495	10.5536
	1207	375.5	365.333	385	363.25	380.25	367	367.5	375														1207	395.137	385.651	404.474	384.83	412.723	390.278	392.305	400.925												1207	10.8083	10.5156	11.0817	10.4557	10.945	10.5636
	1208	375.25	365.333	385	363.5	380.25	367.25	367.25	375.25														1208	395.301	385.811	404.642	384.99	412.894	390.439	392.468	401.091												1208	10.7966	10.5113	11.0771	10.4585	10.9405	10.5664
	1209	375.5	366	385.25	363.25	380.75	366.75	368	375.5														1209	395.464	385.971	404.809	385.149	413.065	390.601	392.63	401.257												1209	10.7993	10.5261	11.0797	10.447	10.9503	10.5477
	1210	376	366	385.75	363.5	381	367	367.75	375.5														1210	395.628	386.13	404.977	385.308	413.236	390.762	392.792	401.423												1210	10.8092	10.5218	11.0895	10.4499	10.953	10.5505
	1211	376	366.333	386	363.5	381.25	366.75	367.75	375.75														1211	395.791	386.29	405.144	385.467	413.406	390.924	392.955	401.589												1211	10.8048	10.527	11.0921	10.4456	10.9556	10.539
	1212	376.25	366.667	386.5	363.75	381.5	367	367.75	375.75														1212	395.955	386.449	405.311	385.626	413.577	391.085	393.117	401.755												1212	10.8075	10.5322	11.1019	10.4484	10.9583	10.5418
	1213	376.75	366.333	386.5	364.25	381.75	367	367.75	376														1213	396.118	386.609	405.479	385.785	413.747	391.247	393.279	401.92												1213	10.8174	10.5183	11.0973	10.4585	10.961	10.5375
	1214	376	366.333	386.25	363.5	381.5	367	367.75	376.5														1214	396.281	386.768	405.646	385.944	413.918	391.408	393.441	402.086												1214	10.7914	10.514	11.0856	10.4327	10.9493	10.5331
	1215	376.25	366.667	386.25	364.25	382.25	367.5	368.25	376.25														1215	396.444	386.927	405.813	386.103	414.088	391.569	393.603	402.251												1215	10.7941	10.5192	11.081	10.4499	10.9663	10.5431
	1216	377.25	367	386	364.25	382	367.5	368.75	376.5														1216	396.607	387.086	405.98	386.262	414.259	391.73	393.765	402.417												1216	10.8184	10.5244	11.0693	10.4456	10.9546	10.5388
	1217	377	367.333	386	364.25	381.5	368.25	368.5	376.5														1217	396.77	387.246	406.147	386.421	414.429	391.891	393.927	402.582												1217	10.8068	10.5297	11.0648	10.4413	10.9358	10.556
	1218	377	367	387	364.25	382.25	368	368.5	376.5														1218	396.933	387.405	406.313	386.58	414.599	392.052	394.089	402.748												1218	10.8023	10.5158	11.0889	10.437	10.9528	10.5445
	1219	377.5	367.333	386.75	364.5	382.25	368	369	377														1219	397.096	387.564	406.48	386.738	414.77	392.213	394.25	402.913												1219	10.8122	10.521	11.0772	10.4399	10.9483	10.5401
	1220	377.25	368	386.5	364.5	382	368.25	369	377														1220	397.259	387.723	406.647	386.897	414.94	392.374	394.412	403.078												1220	10.8006	10.5358	11.0655	10.4356	10.9366	10.543
	1221	377.25	367.667	386.5	364.75	382.25	368.25	368.75	377.5														1221	397.422	387.881	406.813	387.056	415.11	392.535	394.574	403.243												1221	10.7962	10.522	11.0609	10.4385	10.9393	10.5386
	1222	378	367.667	387	364.75	382.5	368.5	368.75	377.5														1222	397.585	388.04	406.98	387.214	415.28	392.695	394.735	403.409												1222	10.8132	10.5176	11.0707	10.4342	10.942	10.5415
	1223	378	367.667	387.5	365	382.25	369.5	369	377.5														1223	397.747	388.199	407.146	387.372	415.449	392.856	394.897	403.574												1223	10.8088	10.5133	11.0805	10.4371	10.9304	10.5658
	1224	378.5	367.333	387.75	365.5	381.5	369	369.25	378														1224	397.91	388.358	407.313	387.531	415.619	393.016	395.058	403.739												1224	10.8187	10.4995	11.0831	10.4471	10.9045	10.5472
	1225	378.75	368	387.75	366	381.75	369.5	369.5	378.25														1225	398.072	388.516	407.479	387.689	415.789	393.177	395.219	403.903												1225	10.8214	10.5143	11.0786	10.4571	10.9071	10.5571
	1226	378.75	368.333	387.75	365.5	382	369	369.25	378.5														1226	398.235	388.675	407.646	387.847	415.959	393.337	395.381	404.068												1226	10.817	10.5195	11.0741	10.4386	10.9098	10.5386
	1227	379	368.667	388.25	365.75	382.75	369.5	369.75	378.5														1227	398.397	388.833	407.812	388.005	416.128	393.498	395.542	404.233												1227	10.8197	10.5247	11.0838	10.4415	10.9268	10.5485
	1228	379	369.333	388.25	366.75	383	369.25	369.5	378.5														1228	398.56	388.992	407.978	388.163	416.298	393.658	395.703	404.398												1228	10.8153	10.5395	11.0793	10.4658	10.9295	10.5371
	1229	378.75	369	388.5	366.5	383.25	369	370	378.5														1229	398.722	389.15	408.144	388.321	416.467	393.818	395.864	404.562												1229	10.8038	10.5257	11.0819	10.4544	10.9322	10.5257
	1230	379.5	368.667	388.25	366.5	383.25	370	369.75	378.75														1230	398.884	389.308	408.31	388.479	416.637	393.979	396.025	404.727												1230	10.8208	10.5119	11.0703	10.4501	10.9277	10.5499
	1231	379.5	368.667	388.5	366.75	383.25	370	370	379														1231	399.046	389.467	408.476	388.637	416.806	394.139	396.186	404.891												1231	10.8164	10.5076	11.0729	10.453	10.9233	10.5456
	1232	379.25	369	388.5	366.75	383.75	370.75	369.75	378.75														1232	399.208	389.625	408.642	388.795	416.975	394.299	396.347	405.056												1232	10.8049	10.5129	11.0684	10.4488	10.9331	10.5627
	1233	379	369.667	388.5	367	384	370.5	370	379														1233	399.37	389.783	408.808	388.953	417.144	394.459	396.508	405.22												1233	10.7934	10.5276	11.0639	10.4516	10.9358	10.5513
	1234	379.25	368.333	388.25	367.25	384.75	370.5	369.75	379.25														1234	399.532	389.941	408.973	389.111	417.314	394.619	396.669	405.384												1234	10.7961	10.4854	11.0523	10.4545	10.9527	10.547
	1235	380	369.333	388.25	367.5	384.25	370.5	370	379.25														1235	399.694	390.099	409.139	389.268	417.483	394.779	396.829	405.549												1235	10.8131	10.5096	11.0479	10.4574	10.934	10.5428
	1236	380.25	369	388.25	367.25	384.5	370.25	370	379.25														1236	399.856	390.257	409.305	389.426	417.652	394.938	396.99	405.713												1236	10.8158	10.4958	11.0434	10.4461	10.9367	10.5314
	1237	380.5	369.667	388.25	367.5	385	370.5	370.25	379.75														1237	400.017	390.415	409.47	389.583	417.821	395.098	397.151	405.877												1237	10.8186	10.5105	11.0389	10.4489	10.9465	10.5342
	1238	380.5	370.333	388.5	367.75	384.75	371	370.5	380														1238	400.179	390.572	409.636	389.741	417.989	395.258	397.311	406.041												1238	10.8142	10.5253	11.0416	10.4518	10.935	10.5442
	1239	380.5	370.333	389	368	385.5	371.5	370.75	379.25														1239	400.341	390.73	409.801	389.898	418.158	395.417	397.471	406.205												1239	10.8098	10.521	11.0513	10.4547	10.9519	10.5541
	1240	380	370.667	389.25	368.25	386	371.25	370.75	379.25														1240	400.502	390.888	409.966	390.055	418.327	395.577	397.632	406.369												1240	10.7913	10.5262	11.054	10.4576	10.9617	10.5428
	1241	379.75	370.667	389.25	368.5	385.75	371.5	371	379.25														1241	400.664	391.045	410.132	390.213	418.496	395.736	397.792	406.533												1241	10.7798	10.522	11.0495	10.4605	10.9501	10.5456
	1242	380.25	370	389.75	368.75	386	372	371	379.25														1242	400.825	391.203	410.297	390.37	418.664	395.896	397.952	406.696												1242	10.7897	10.4988	11.0592	10.4634	10.9528	10.5556
	1243	380.5	370.333	389.75	368.5	386.25	372.25	371.25	379.75														1243	400.986	391.36	410.462	390.527	418.833	396.055	398.113	406.86												1243	10.7924	10.5041	11.0548	10.4521	10.9555	10.5584
	1244	380.5	370.333	390.25	368.25	386	372.5	371.25	379.75														1244	401.148	391.518	410.627	390.684	419.001	396.214	398.273	407.024												1244	10.7881	10.4998	11.0645	10.4408	10.944	10.5613
	1245	381.5	371	390.75	368.75	386.25	372	371.5	379.75														1245	401.309	391.675	410.792	390.841	419.169	396.374	398.433	407.187												1245	10.8121	10.5145	11.0742	10.4507	10.9467	10.5429
	1246	381.5	370.667	390.25	369.25	386.25	372.25	371.5	380														1246	401.47	391.832	410.957	390.998	419.338	396.533	398.593	407.351												1246	10.8078	10.5009	11.0556	10.4607	10.9423	10.5457
	1247	381	371	390.25	369.5	386.5	372.75	372	380.5														1247	401.631	391.989	411.122	391.155	419.506	396.692	398.753	407.514												1247	10.7893	10.5061	11.0512	10.4636	10.945	10.5556
	1248	381	371.333	390.5	369.5	386.5	372.5	372.25	380.5														1248	401.792	392.147	411.287	391.312	419.674	396.851	398.912	407.678												1248	10.7849	10.5113	11.0539	10.4594	10.9406	10.5443
	1249	381	371.667	390.25	369.75	386.75	372.75	372.25	380.75														1249	401.953	392.304	411.452	391.468	419.842	397.01	399.072	407.841												1249	10.7806	10.5165	11.0424	10.4623	10.9433	10.5472
	1250	381.5	371.667	390.5	369.75	387	373	372.5	380.5														1250	402.114	392.461	411.616	391.625	420.01	397.169	399.232	408.004												1250	10.7904	10.5123	11.045	10.4581	10.946	10.55
	1251	382.25	371.667	390.75	369.75	387.25	372.75	372.5	381														1251	402.275	392.618	411.781	391.782	420.178	397.328	399.392	408.167												1251	10.8073	10.5081	11.0477	10.4539	10.9487	10.5387
	1252	380.5	371.333	390.75	370.5	387.5	372.75	372.5	381														1252	402.435	392.775	411.945	391.938	420.346	397.486	399.551	408.33												1252	10.7536	10.4945	11.0432	10.4709	10.9514	10.5345
	1253	381	371.667	390.75	370.25	387.75	372.5	373.25	381.25														1253	402.596	392.931	412.11	392.095	420.514	397.645	399.711	408.493												1253	10.7634	10.4997	11.0388	10.4597	10.9541	10.5233
	1254	380.75	372	390.75	370.5	387.75	373	373.75	381.25														1254	402.757	393.088	412.274	392.251	420.682	397.804	399.87	408.656												1254	10.752	10.505	11.0344	10.4626	10.9497	10.5332
	1255	381.25	373	390.75	370.5	387.5	373.5	373.75	381.5														1255	402.917	393.245	412.439	392.408	420.85	397.962	400.03	408.819												1255	10.7619	10.529	11.03	10.4584	10.9383	10.5431
	1256	381.5	372.333	391	370.75	387.5	373.5	373	381.25														1256	403.078	393.401	412.603	392.564	421.017	398.121	400.189	408.982												1256	10.7646	10.506	11.0327	10.4613	10.9339	10.5389
	1257	381	373.333	390.75	371	388.25	374.25	372.75	381.25														1257	403.238	393.558	412.767	392.72	421.185	398.279	400.348	409.145												1257	10.7463	10.53	11.0213	10.4642	10.9507	10.5559
	1258	381	372.333	390.75	371.25	388.25	374.5	372.75	381.25														1258	403.399	393.715	412.931	392.876	421.352	398.438	400.507	409.308												1258	10.742	10.4976	11.0169	10.4671	10.9464	10.5587
	1259	381	372.667	391	371	388	374.75	372.75	381														1259	403.559	393.871	413.095	393.032	421.52	398.596	400.667	409.47												1259	10.7377	10.5029	11.0196	10.4559	10.935	10.5616
	1260	381.5	373	391.75	371	388.5	375	372.75	381														1260	403.719	394.027	413.259	393.188	421.687	398.754	400.826	409.633												1260	10.7475	10.5081	11.0363	10.4517	10.9447	10.5644
	1261	382	373.333	391.75	371	388.25	375.25	372.75	381.5														1261	403.879	394.184	413.423	393.344	421.854	398.912	400.985	409.795												1261	10.7574	10.5133	11.0319	10.4476	10.9334	10.5673
	1262	382.5	373.667	392	371.25	388.75	375.5	372.75	381.75														1262	404.039	394.34	413.587	393.5	422.022	399.071	401.144	409.958												1262	10.7672	10.5185	11.0346	10.4505	10.9431	10.5701
	1263	382.75	373	392	371	389.5	375.75	373.25	382														1263	404.199	394.496	413.751	393.656	422.189	399.229	401.303	410.12												1263	10.7699	10.4956	11.0302	10.4393	10.9599	10.573
	1264	382.75	373.333	392.25	371	389.25	375.5	373.25	381.75														1264	404.359	394.652	413.915	393.812	422.356	399.387	401.461	410.283												1264	10.7657	10.5008	11.0329	10.4352	10.9485	10.5618
	1265	383.5	374	392	371.5	390	375.5	373.25	382														1265	404.519	394.808	414.079	393.968	422.523	399.545	401.62	410.445												1265	10.7825	10.5154	11.0215	10.4451	10.9653	10.5576
	1266	384.5	373.667	392.75	371.75	389.25	375.5	374	382.25														1266	404.679	394.964	414.242	394.123	422.69	399.703	401.779	410.607												1266	10.8064	10.5019	11.0382	10.448	10.9399	10.5534
	1267	384.25	373.667	392.75	371.5	389.75	375.5	374.25	382.25														1267	404.839	395.12	414.406	394.279	422.857	399.86	401.938	410.769												1267	10.7951	10.4977	11.0339	10.4369	10.9496	10.5493
	1268	384.5	374	393	371.5	389.75	375.75	374.5	382.25														1268	404.999	395.276	414.569	394.435	423.024	400.018	402.096	410.931												1268	10.7978	10.503	11.0365	10.4328	10.9453	10.5521
	1269	384	374.333	393.25	371.75	390	376.25	374.75	382.5														1269	405.158	395.432	414.733	394.59	423.19	400.176	402.255	411.093												1269	10.7795	10.5082	11.0392	10.4357	10.948	10.562
	1270	384	374.333	392.75	372.25	390.25	376	374.5	382.75														1270	405.318	395.588	414.896	394.746	423.357	400.334	402.413	411.255												1270	10.7753	10.504	11.0208	10.4456	10.9507	10.5508
	1271	384.75	375	392.75	372.25	390.75	375.75	374.75	383														1271	405.478	395.744	415.059	394.901	423.524	400.491	402.572	411.417												1271	10.7921	10.5186	11.0165	10.4415	10.9604	10.5397
	1272	385.25	374.333	392.75	372.5	390.75	375.5	375	383.25														1272	405.637	395.899	415.223	395.056	423.69	400.649	402.73	411.579												1272	10.8019	10.4958	11.0122	10.4444	10.9561	10.5285
	1273	385	374	392.5	372	390.5	376	375	383.25														1273	405.796	396.055	415.386	395.212	423.857	400.806	402.888	411.741												1273	10.7906	10.4823	11.0008	10.4263	10.9448	10.5384
	1274	384.5	374.333	393	372.25	390.75	376	375.25	383.5														1274	405.956	396.21	415.549	395.367	424.023	400.963	403.046	411.902												1274	10.7724	10.4875	11.0105	10.4292	10.9475	10.5342
	1275	384.75	374	393	372.25	391	376.75	376	383.5														1275	406.115	396.366	415.712	395.522	424.19	401.121	403.205	412.064												1275	10.7752	10.4741	11.0062	10.4251	10.9502	10.5511
	1276	384	375	393.25	372.5	391.75	376.75	376	384.5														1276	406.274	396.521	415.875	395.677	424.356	401.278	403.363	412.225												1276	10.7499	10.498	11.0089	10.428	10.9669	10.547
	1277	385	375.333	393.75	373.25	392.25	377.25	376	384.5														1277	406.434	396.677	416.038	395.832	424.522	401.435	403.521	412.387												1277	10.7737	10.5032	11.0186	10.4449	10.9766	10.5568
	1278	385	375.667	394.25	373.25	392.25	377	376.75	384.5														1278	406.593	396.832	416.201	395.987	424.688	401.592	403.679	412.548												1278	10.7695	10.5084	11.0282	10.4408	10.9723	10.5457
	1279	384.75	375.667	394	373.75	392.25	377.25	376	384.75														1279	406.752	396.987	416.364	396.142	424.855	401.75	403.837	412.71												1279	10.7583	10.5043	11.0169	10.4507	10.968	10.5486
	1280	385	376	394	373.75	392.5	377.5	375.75	384.5														1280	406.911	397.142	416.526	396.297	425.021	401.907	403.994	412.871												1280	10.7611	10.5095	11.0126	10.4466	10.9707	10.5514
	1281	385.25	376.667	394.25	373.75	392.5	377.25	375.75	384.5														1281	407.07	397.297	416.689	396.451	425.187	402.063	404.152	413.032												1281	10.7639	10.524	11.0153	10.4426	10.9664	10.5403
	1282	385.25	377	394.5	373.75	393	377.5	376	384.5														1282	407.228	397.452	416.852	396.606	425.352	402.22	404.31	413.194												1282	10.7597	10.5292	11.018	10.4385	10.9761	10.5432
	1283	385.5	377	394.75	374.25	393.5	377.5	376.25	384.75														1283	407.387	397.607	417.014	396.761	425.518	402.377	404.468	413.355												1283	10.7624	10.5251	11.0207	10.4484	10.9858	10.5391
	1284	385.5	376.333	395.5	374.75	393.25	378	376.25	385														1284	407.546	397.762	417.177	396.915	425.684	402.534	404.625	413.516												1284	10.7583	10.5024	11.0373	10.4583	10.9745	10.549
	1285	385.75	376.333	395	374.5	393.5	378	376.25	385.5														1285	407.705	397.917	417.339	397.07	425.85	402.691	404.783	413.677												1285	10.761	10.4984	11.0191	10.4472	10.9772	10.5448
	1286	386.25	376.667	394.75	375	393.25	378	377.5	385.5														1286	407.863	398.072	417.501	397.224	426.016	402.847	404.94	413.838												1286	10.7708	10.5036	11.0078	10.4571	10.966	10.5407
	1287	386.5	376.333	394.25	375	392.75	378	377.5	385.25														1287	408.022	398.227	417.664	397.379	426.181	403.004	405.098	413.998												1287	10.7736	10.4902	10.9896	10.453	10.9478	10.5366
	1288	386.75	376	394.5	375	393.25	377.75	377.75	385.25														1288	408.18	398.381	417.826	397.533	426.347	403.161	405.255	414.159												1288	10.7764	10.4768	10.9923	10.449	10.9575	10.5256
	1289	387.5	376.333	394.25	375.25	394	378.25	377.75	385.5														1289	408.339	398.536	417.988	397.687	426.512	403.317	405.412	414.32												1289	10.7931	10.4821	10.9811	10.4519	10.9741	10.5354
	1290	387.5	375.667	394.25	375.5	393.75	378.25	377.75	385.75														1290	408.497	398.691	418.15	397.842	426.678	403.473	405.569	414.481												1290	10.7889	10.4594	10.9768	10.4548	10.9629	10.5314
	1291	388.5	376.333	394.25	375.5	393.75	378.25	378.75	386.25														1291	408.655	398.845	418.312	397.996	426.843	403.63	405.727	414.641												1291	10.8125	10.4739	10.9726	10.4507	10.9587	10.5273
	1292	388.5	375.667	394.5	375.25	393.5	378.5	378	386														1292	408.814	399	418.474	398.15	427.008	403.786	405.884	414.802												1292	10.8084	10.4513	10.9753	10.4397	10.9475	10.5302
	1293	389	376	394.5	375	394.25	378.25	377.75	386.25														1293	408.972	399.154	418.636	398.304	427.173	403.942	406.041	414.962												1293	10.8181	10.4566	10.971	10.4287	10.9641	10.5191
	1294	389	377.333	395.25	375	394.25	378.25	377.25	386.5														1294	409.13	399.308	418.798	398.458	427.339	404.098	406.198	415.123												1294	10.8139	10.4896	10.9876	10.4247	10.9598	10.5151
	1295	389.5	377.667	395.25	376	393.75	378.75	377.5	386.5														1295	409.288	399.463	418.96	398.612	427.504	404.255	406.355	415.283												1295	10.8236	10.4948	10.9834	10.4485	10.9417	10.5249
	1296	389.75	377.333	395	376	394	378.75	378	386.5														1296	409.446	399.617	419.122	398.766	427.669	404.411	406.511	415.444												1296	10.8264	10.4815	10.9722	10.4444	10.9444	10.5208
	1297	390	377.333	395.5	376.25	393.75	378.5	377.75	387.25														1297	409.604	399.771	419.283	398.92	427.834	404.567	406.668	415.604												1297	10.8292	10.4774	10.9819	10.4474	10.9333	10.5098
	1298	389.5	377	395.5	376.25	394	378.25	378	387														1298	409.762	399.925	419.445	399.073	427.999	404.723	406.825	415.764												1298	10.8111	10.4642	10.9776	10.4433	10.936	10.4988
	1299	390	377.333	395.5	376	394.5	379	377.75	387.25														1299	409.92	400.079	419.606	399.227	428.163	404.878	406.982	415.924												1299	10.8208	10.4694	10.9734	10.4324	10.9457	10.5156
	1300	389.25	378.333	395.5	376	394.25	379.25	378.25	387.25														1300	410.077	400.233	419.768	399.381	428.328	405.034	407.138	416.084												1300	10.7959	10.4931	10.9692	10.4284	10.9345	10.5185
	1301	389.75	378	395.5	376.75	394	379.5	378.5	387.25														1301	410.235	400.387	419.929	399.534	428.493	405.19	407.295	416.244												1301	10.8056	10.4798	10.965	10.4451	10.9234	10.5214
	1302	389.25	379	395.75	376.75	394	379.25	379	387.5														1302	410.393	400.541	420.091	399.688	428.658	405.346	407.451	416.404												1302	10.7876	10.5035	10.9677	10.4411	10.9192	10.5104
	1303	390	379	395.75	376.75	394	379.25	379.25	387.5														1303	410.55	400.694	420.252	399.841	428.822	405.501	407.608	416.564												1303	10.8042	10.4995	10.9635	10.4371	10.915	10.5064
	1304	389.5	379.333	396	377	393.75	380.5	379.25	387.5														1304	410.708	400.848	420.413	399.995	428.987	405.657	407.764	416.724												1304	10.7862	10.5047	10.9662	10.44	10.9039	10.537
	1305	389.75	379.667	396	377	394.25	379.5	379.5	387.75														1305	410.865	401.002	420.574	400.148	429.151	405.812	407.921	416.884												1305	10.789	10.5099	10.962	10.436	10.9136	10.5053
	1306	389.75	379.333	396	376.75	394.25	380.25	380.25	388.25														1306	411.023	401.155	420.735	400.301	429.315	405.968	408.077	417.043												1306	10.7849	10.4966	10.9578	10.4251	10.9094	10.522
	1307	391	379.333	396.25	377	394.5	380.25	380.5	388.25														1307	411.18	401.309	420.896	400.455	429.48	406.123	408.233	417.203												1307	10.8153	10.4926	10.9605	10.4281	10.9121	10.518
	1308	391.5	379.667	396.5	376.75	395	380.25	381	388.25														1308	411.337	401.463	421.057	400.608	429.644	406.279	408.389	417.362												1308	10.825	10.4978	10.9633	10.4172	10.9218	10.5139
	1309	390.5	380.667	396.75	377.5	395.25	380.5	380.5	388.5														1309	411.494	401.616	421.218	400.761	429.808	406.434	408.545	417.522												1309	10.7932	10.5214	10.966	10.4339	10.9245	10.5168
	1310	390.25	381	397.5	377.5	395	380.5	380.75	388.75														1310	411.651	401.769	421.379	400.914	429.972	406.589	408.701	417.681												1310	10.7822	10.5266	10.9825	10.4299	10.9134	10.5128
	1311	390.75	380.333	397.5	377.75	395.75	380.75	381	389.25														1311	411.809	401.923	421.54	401.067	430.137	406.744	408.857	417.841												1311	10.7919	10.5042	10.9783	10.4329	10.93	10.5157
	1312	391.25	380.333	397.25	378	396	380.75	381	389.5														1312	411.966	402.076	421.701	401.22	430.301	406.899	409.013	418												1312	10.8016	10.5002	10.9672	10.4358	10.9327	10.5117
	1313	391	380.667	397.5	378.75	397	380.75	381.25	389														1313	412.123	402.229	421.861	401.373	430.464	407.054	409.169	418.159												1313	10.7906	10.5054	10.97	10.4525	10.9562	10.5077
	1314	391.75	380.333	397.5	378.25	397	381.25	380.75	389.5														1314	412.279	402.382	422.022	401.525	430.628	407.209	409.325	418.319												1314	10.8072	10.4922	10.9658	10.4347	10.952	10.5175
	1315	391.75	381	398	378.25	396.75	381.25	380.75	389.5														1315	412.436	402.535	422.183	401.678	430.792	407.364	409.48	418.478												1315	10.803	10.5066	10.9754	10.4308	10.9409	10.5135
	1316	391.75	380.667	397.25	378.5	397	381.5	384.25	389.25														1316	412.593	402.688	422.343	401.831	430.956	407.519	409.636	418.637												1316	10.7989	10.4934	10.9506	10.4337	10.9437	10.5164
	1317	391.75	381	397.5	378.25	396.5	382	385	389.5														1317	412.75	402.841	422.504	401.984	431.12	407.674	409.792	418.796												1317	10.7948	10.4986	10.9533	10.4228	10.9257	10.5262
	1318	391.75	381	397.5	378.25	396.5	381.5	384.75	389.75														1318	412.907	402.994	422.664	402.136	431.283	407.829	409.947	418.955												1318	10.7907	10.4946	10.9491	10.4189	10.9216	10.5084
	1319	391.25	381	397.25	378.25	396.75	381.75	385	390														1319	413.063	403.147	422.824	402.289	431.447	407.983	410.103	419.114												1319	10.7729	10.4907	10.9381	10.4149	10.9243	10.5113
	1320	391.5	381.667	397.75	379	396.75	382.25	385	390														1320	413.22	403.3	422.984	402.441	431.61	408.138	410.258	419.273												1320	10.7757	10.505	10.9477	10.4316	10.9202	10.5211
	1321	391.5	381.667	397.75	379	396.75	382.25	384.75	390.25														1321	413.376	403.453	423.145	402.594	431.774	408.293	410.414	419.431												1321	10.7716	10.5011	10.9436	10.4277	10.9161	10.5171
	1322	391.5	381.667	397.75	379	397	382.25	384.25	390.5														1322	413.533	403.605	423.305	402.746	431.937	408.447	410.569	419.59												1322	10.7675	10.4971	10.9394	10.4237	10.9188	10.5131
	1323	391.75	381.667	398	379	397	382.25	384.75	390.75														1323	413.689	403.758	423.465	402.898	432.101	408.602	410.724	419.749												1323	10.7703	10.4931	10.9422	10.4198	10.9147	10.5091
	1324	392.25	381.667	398.25	379	397	382.25	385	390.5														1324	413.845	403.91	423.625	403.05	432.264	408.756	410.879	419.907												1324	10.78	10.4891	10.9449	10.4159	10.9105	10.5052
	1325	391.25	382	398.5	378.75	397.25	382.25	385	390.5														1325	414.002	404.063	423.785	403.203	432.427	408.91	411.034	420.066												1325	10.7485	10.4943	10.9476	10.4051	10.9133	10.5012
	1326	391.75	382.333	398.5	379.25	397.25	382.75	385.25	390.75														1326	414.158	404.215	423.945	403.355	432.59	409.065	411.19	420.224												1326	10.7581	10.4995	10.9435	10.4149	10.9092	10.511
	1327	392	382.667	399	379	397	383.25	385.75	390.75														1327	414.314	404.368	424.105	403.507	432.753	409.219	411.345	420.383												1327	10.7609	10.5047	10.9531	10.4041	10.8982	10.5208
	1328	392.25	382.333	399	379.75	397	383.25	385.75	390.75														1328	414.47	404.52	424.264	403.659	432.916	409.373	411.5	420.541												1328	10.7638	10.4916	10.949	10.4207	10.8941	10.5168
	1329	392.5	382	398.75	379.75	397.75	383.25	385.75	391.25														1329	414.626	404.672	424.424	403.811	433.079	409.527	411.654	420.699												1329	10.7666	10.4785	10.938	10.4168	10.9106	10.5128
	1330	393.75	381.333	398.75	379.75	398	383.75	385.75	391.25														1330	414.782	404.825	424.584	403.963	433.242	409.681	411.809	420.858												1330	10.7968	10.4563	10.9339	10.4129	10.9133	10.5226
	1331	393.25	381.333	398.75	380	398.5	384.5	386.25	392														1331	414.938	404.977	424.743	404.115	433.405	409.835	411.964	421.016												1331	10.779	10.4524	10.9298	10.4158	10.9229	10.5392
	1332	394.25	381.667	398.75	380	398.25	384.5	386.25	392														1332	415.094	405.129	424.903	404.266	433.568	409.989	412.119	421.174												1332	10.8024	10.4576	10.9257	10.4119	10.912	10.5352
	1333	394.25	382	398.75	380.25	398.5	385	385	391.75														1333	415.25	405.281	425.062	404.418	433.731	410.143	412.273	421.332												1333	10.7983	10.4628	10.9216	10.4149	10.9147	10.545
	1334	394.25	382.333	399	380.5	398.75	385	385.5	391.75														1334	415.405	405.433	425.222	404.57	433.893	410.297	412.428	421.49												1334	10.7943	10.468	10.9243	10.4178	10.9175	10.541
	1335	394.5	383	399.25	381.25	399	384.75	385.5	392.5														1335	415.561	405.585	425.381	404.721	434.056	410.45	412.583	421.648												1335	10.7971	10.4823	10.9271	10.4344	10.9202	10.5302
	1336	393.75	383	399.5	381.25	399	385	384.5	392.5														1336	415.717	405.737	425.54	404.873	434.218	410.604	412.737	421.806												1336	10.7725	10.4784	10.9298	10.4305	10.9162	10.5331
	1337	393.75	382.667	399.5	381.25	398.75	385.25	385.25	392.5														1337	415.872	405.889	425.7	405.024	434.381	410.758	412.892	421.964												1337	10.7685	10.4654	10.9257	10.4266	10.9052	10.536
	1338	393	383	399.5	381.5	399.25	385.25	386	393														1338	416.028	406.04	425.859	405.176	434.543	410.911	413.046	422.122												1338	10.744	10.4706	10.9217	10.4296	10.9148	10.5321
	1339	393.25	383	399.75	381.5	398.75	386	386.5	393.25														1339	416.183	406.192	426.018	405.327	434.706	411.065	413.2	422.279												1339	10.7468	10.4667	10.9244	10.4257	10.8971	10.5487
	1340	393	383.333	400	381.75	398.75	386.25	386.75	393.25														1340	416.338	406.344	426.177	405.479	434.868	411.218	413.355	422.437												1340	10.7359	10.4719	10.9272	10.4286	10.893	10.5515
	1341	393.75	383.333	400	381.75	398.5	385.75	386.25	393.5														1341	416.494	406.495	426.336	405.63	435.03	411.372	413.509	422.595												1341	10.7524	10.468	10.9231	10.4247	10.8821	10.534
	1342	393.5	383.667	400.25	382	398.5	386.25	386.5	393.5														1342	416.649	406.647	426.495	405.781	435.192	411.525	413.663	422.752												1342	10.7416	10.4732	10.9258	10.4277	10.8781	10.5437
	1343	393.75	383.667	400.25	381.75	398.5	386	386.75	393.5														1343	416.804	406.798	426.654	405.932	435.354	411.678	413.817	422.91												1343	10.7444	10.4693	10.9218	10.417	10.874	10.5329
	1344	393.75	383.667	400.5	381.75	398	386	386.5	393.25														1344	416.959	406.95	426.812	406.083	435.516	411.832	413.971	423.067												1344	10.7404	10.4654	10.9245	10.4131	10.8563	10.529
	1345	394	384.333	400.5	381.25	398.25	386	386.5	394														1345	417.114	407.101	426.971	406.234	435.678	411.985	414.125	423.224												1345	10.7432	10.4797	10.9205	10.3956	10.8591	10.5251
	1346	394.5	384.333	401.25	381.5	398.25	386.5	388.75	394.25														1346	417.269	407.252	427.13	406.385	435.84	412.138	414.279	423.382												1346	10.7529	10.4758	10.9369	10.3985	10.8551	10.5348
	1347	394.25	384.333	401.25	381.5	400	387	388.25	394														1347	417.424	407.404	427.289	406.536	436.002	412.291	414.433	423.539												1347	10.7421	10.4719	10.9328	10.3947	10.8987	10.5445
	1348	394.5	385	401.5	382	400	387.5	388.5	393.75														1348	417.579	407.555	427.447	406.687	436.164	412.444	414.587	423.696												1348	10.7449	10.4861	10.9355	10.4044	10.8947	10.5542
	1349	394.25	385.333	402	382	400	386.75	388.75	394														1349	417.734	407.706	427.606	406.838	436.326	412.597	414.74	423.853												1349	10.7341	10.4913	10.9451	10.4006	10.8907	10.5299
	1350	394.5	386	401.5	382.25	399.75	386.5	389	394.25														1350	417.889	407.857	427.764	406.989	436.488	412.75	414.894	424.01												1350	10.7369	10.5056	10.9274	10.4035	10.8798	10.5192
	1351	394.5	385	402	382.25	399.75	386.75	389	394.25														1351	418.044	408.008	427.923	407.139	436.649	412.903	415.048	424.167												1351	10.733	10.4745	10.937	10.3997	10.8758	10.5221
	1352	394.5	385	402	382.5	400	387.5	389.5	394.25														1352	418.198	408.159	428.081	407.29	436.811	413.056	415.201	424.324												1352	10.729	10.4706	10.933	10.4026	10.8786	10.5386
	1353	393.5	385	402.25	382.25	400.25	387.25	389.5	395														1353	418.353	408.31	428.239	407.441	436.972	413.208	415.355	424.481												1353	10.6978	10.4667	10.9357	10.392	10.8813	10.5279
	1354	394	385.667	403	382.75	400.5	387.5	389.75	395														1354	418.508	408.461	428.397	407.591	437.134	413.361	415.508	424.638												1354	10.7075	10.481	10.9521	10.4017	10.8841	10.5308
	1355	394.25	385.333	403.25	382.75	400.5	387.75	389.5	395														1355	418.662	408.612	428.556	407.742	437.295	413.514	415.662	424.795												1355	10.7103	10.4681	10.9548	10.3979	10.8801	10.5337
	1356	394.25	385.333	403.25	382.75	400.5	388	389.5	395														1356	418.817	408.762	428.714	407.892	437.456	413.666	415.815	424.951												1356	10.7064	10.4642	10.9508	10.3941	10.8761	10.5366
	1357	395.25	385.333	402.75	383.25	400.5	388	390	394.75														1357	418.971	408.913	428.872	408.042	437.618	413.819	415.968	425.108												1357	10.7296	10.4604	10.9332	10.4038	10.8721	10.5328
	1358	396.5	385.333	402.75	383.25	400.5	387.75	391	395														1358	419.125	409.064	429.03	408.193	437.779	413.971	416.122	425.265												1358	10.7595	10.4565	10.9291	10.4	10.8681	10.5221
	1359	395.5	385	403	383.5	400.75	388.25	390.75	395														1359	419.28	409.214	429.188	408.343	437.94	414.123	416.275	425.421												1359	10.7284	10.4436	10.9319	10.4029	10.8709	10.5318
	1360	395.5	385.667	403	383.25	400.75	388.25	390.5	395														1360	419.434	409.365	429.345	408.493	438.101	414.276	416.428	425.578												1360	10.7245	10.4579	10.9279	10.3923	10.8669	10.5279
	1361	396	386	402.5	383.75	401	388.75	390.75	395														1361	419.588	409.515	429.503	408.643	438.262	414.428	416.581	425.734												1361	10.7341	10.463	10.9103	10.4021	10.8696	10.5376
	1362	396.75	386	402.5	383.75	401	388.5	390.5	395.25														1362	419.742	409.666	429.661	408.794	438.423	414.58	416.734	425.891												1362	10.7505	10.4592	10.9063	10.3982	10.8657	10.5269
	1363	396.75	386	402.5	383.75	401.5	388.5	390.25	395.25														1363	419.896	409.816	429.819	408.944	438.584	414.732	416.887	426.047												1363	10.7465	10.4554	10.9023	10.3944	10.8752	10.5231
	1364	396.75	386.333	402	383.5	401.75	389	390.25	395.25														1364	420.05	409.966	429.976	409.094	438.745	414.885	417.04	426.203												1364	10.7426	10.4606	10.8848	10.3838	10.878	10.5328
	1365	396.75	386.667	402.25	384	400.5	389	390	395.75														1365	420.204	410.117	430.134	409.243	438.906	415.037	417.193	426.359												1365	10.7387	10.4658	10.8875	10.3936	10.8402	10.5289
	1366	396.5	386.667	402.75	384.25	400.75	389.5	390.5	396														1366	420.358	410.267	430.292	409.393	439.067	415.189	417.345	426.516												1366	10.728	10.4619	10.8971	10.3965	10.843	10.5386
	1367	396.25	387	403	384.25	401.25	389.75	390	395.75														1367	420.512	410.417	430.449	409.543	439.227	415.341	417.498	426.672												1367	10.7173	10.4671	10.8999	10.3927	10.8525	10.5415
	1368	396.5	387	403.25	384.75	401.75	390	390.5	396														1368	420.666	410.567	430.606	409.693	439.388	415.492	417.651	426.828												1368	10.7201	10.4633	10.9026	10.4024	10.8621	10.5444
	1369	396.5	387.333	403.25	384.75	402	389.5	391	396														1369	420.819	410.717	430.764	409.843	439.548	415.644	417.803	426.984												1369	10.7162	10.4685	10.8986	10.3986	10.8649	10.527
	1370	397	387	403.25	384.5	402.75	390	391.25	396														1370	420.973	410.867	430.921	409.992	439.709	415.796	417.956	427.14												1370	10.7258	10.4556	10.8947	10.3881	10.8812	10.5367
	1371	397	387.333	403.25	384.5	402.75	389.75	392.25	396.25														1371	421.127	411.017	431.078	410.142	439.869	415.948	418.109	427.295												1371	10.7219	10.4608	10.8907	10.3843	10.8772	10.5261
	1372	397	387.333	403.75	384.75	402.5	389.75	392.25	396.25														1372	421.28	411.167	431.236	410.291	440.03	416.099	418.261	427.451												1372	10.718	10.457	10.9002	10.3873	10.8665	10.5223
	1373	397.25	387.333	403.75	384.75	402.75	389.75	392.5	396.5														1373	421.434	411.317	431.393	410.441	440.19	416.251	418.413	427.607												1373	10.7208	10.4532	10.8963	10.3835	10.8693	10.5184
	1374	397.75	388	404.25	385	403	390	392.75	396.75														1374	421.587	411.467	431.55	410.59	440.35	416.403	418.566	427.763												1374	10.7304	10.4674	10.9058	10.3865	10.8721	10.5213
	1375	398.25	387.667	404.25	385.25	403.25	390	393	397														1375	421.741	411.616	431.707	410.74	440.511	416.554	418.718	427.918												1375	10.74	10.4546	10.9018	10.3894	10.8748	10.5175
	1376	398.25	387.667	404.5	385.5	403.5	390.25	392.25	397.25														1376	421.894	411.766	431.864	410.889	440.671	416.706	418.87	428.074												1376	10.7361	10.4508	10.9046	10.3924	10.8776	10.5204
	1377	398.75	388.333	404.75	385.5	404.25	390.25	392.5	397.5														1377	422.047	411.915	432.021	411.038	440.831	416.857	419.022	428.229												1377	10.7457	10.465	10.9074	10.3886	10.8939	10.5166
	1378	399	388.667	405	385.75	404	390.25	392.75	397.5														1378	422.2	412.065	432.177	411.188	440.991	417.008	419.175	428.385												1378	10.7485	10.4701	10.9101	10.3916	10.8832	10.5128
	1379	399	388.667	405.5	385.75	404.25	390.25	393	397.5														1379	422.354	412.215	432.334	411.337	441.151	417.16	419.327	428.54												1379	10.7446	10.4663	10.9197	10.3878	10.886	10.509
	1380	399	388.667	405.75	386.25	403	390.25	393.5	397.25														1380	422.507	412.364	432.491	411.486	441.311	417.311	419.479	428.696												1380	10.7407	10.4626	10.9224	10.3975	10.8484	10.5052
	1381	398.75	388.667	405.75	386.25	403.25	390.25	393.75	397.5														1381	422.66	412.513	432.648	411.635	441.471	417.462	419.631	428.851												1381	10.7301	10.4588	10.9185	10.3937	10.8512	10.5014
	1382	398.5	388.333	405.5	386.5	403.5	390.5	394	397.5														1382	422.813	412.663	432.804	411.784	441.63	417.613	419.782	429.006												1382	10.7195	10.446	10.9078	10.3967	10.854	10.5043
	1383	398.25	388.333	405.5	386.5	404	390.75	394	398.25														1383	422.966	412.812	432.961	411.933	441.79	417.764	419.934	429.161												1383	10.7089	10.4422	10.9038	10.3929	10.8635	10.5072
	1384	398.25	389.333	405	386.75	404.25	391.25	394.25	397.75														1384	423.119	412.961	433.117	412.082	441.95	417.915	420.086	429.316												1384	10.705	10.4653	10.8865	10.3959	10.8663	10.5169
	1385	398.75	390	405	387	404	391.25	393.5	398.25														1385	423.271	413.11	433.274	412.231	442.11	418.066	420.238	429.472												1385	10.7146	10.4795	10.8825	10.3989	10.8557	10.5131
	1386	399.5	390	405.75	387	404.5	391.75	394.25	398.25														1386	423.424	413.259	433.43	412.379	442.269	418.217	420.39	429.627												1386	10.7309	10.4757	10.8988	10.3951	10.8652	10.5227
	1387	399.5	390.333	405.75	387	405	391.5	394.25	398.5														1387	423.577	413.408	433.586	412.528	442.429	418.368	420.541	429.781												1387	10.727	10.4809	10.8948	10.3914	10.8747	10.5122
	1388	399.25	391	405.75	387.25	404.75	392	395	398.5														1388	423.73	413.557	433.743	412.677	442.588	418.519	420.693	429.936												1388	10.7164	10.495	10.8909	10.3943	10.8641	10.5218
	1389	399	390.667	405.75	387.25	404.75	392.5	395	399.25														1389	423.882	413.706	433.899	412.826	442.747	418.669	420.844	430.091												1389	10.7059	10.4823	10.887	10.3906	10.8601	10.5315
	1390	399	390.667	405.5	387.25	404.75	392.5	395.25	399.25														1390	424.035	413.855	434.055	412.974	442.907	418.82	420.996	430.246												1390	10.702	10.4785	10.8764	10.3869	10.8562	10.5277
	1391	399.5	390.333	405.75	387.75	404.75	392.5	395	399.25														1391	424.187	414.004	434.211	413.123	443.066	418.971	421.147	430.401												1391	10.7116	10.4658	10.8791	10.3965	10.8523	10.5239
	1392	399.5	391	405.75	387.75	404.5	393	395	398.75														1392	424.34	414.153	434.367	413.271	443.225	419.121	421.299	430.555												1392	10.7077	10.4799	10.8752	10.3928	10.8417	10.5335
	1393	399.75	390.667	405.75	387.75	404.5	393.25	395.5	399														1393	424.492	414.302	434.523	413.42	443.385	419.272	421.45	430.71												1393	10.7106	10.4672	10.8713	10.3891	10.8378	10.5364
	1394	399.75	390.667	406	387.75	404.5	393	395.5	399														1394	424.644	414.45	434.679	413.568	443.544	419.422	421.601	430.865												1394	10.7067	10.4635	10.8741	10.3853	10.834	10.5259
	1395	400.25	391	406	387.75	404.75	393.5	395.75	399.75														1395	424.797	414.599	434.835	413.716	443.703	419.573	421.752	431.019												1395	10.7163	10.4686	10.8702	10.3816	10.8368	10.5356
	1396	400.25	391.333	406.5	387.75	405.25	393.5	396.25	399.75														1396	424.949	414.748	434.991	413.864	443.862	419.723	421.903	431.174												1396	10.7124	10.4738	10.8797	10.3779	10.8463	10.5318
	1397	400.5	391	406.5	387.75	405	393.5	395.75	399.75														1397	425.101	414.896	435.147	414.013	444.021	419.873	422.054	431.328												1397	10.7153	10.4611	10.8758	10.3742	10.8357	10.528
	1398	400	391.333	406.5	388	405.25	393.75	396.5	400.25														1398	425.253	415.045	435.302	414.161	444.18	420.024	422.206	431.482												1398	10.6981	10.4663	10.8719	10.3772	10.8385	10.5309
	1399	400.75	391.333	407	387.75	405.5	393.5	396.5	400.25														1399	425.405	415.193	435.458	414.309	444.338	420.174	422.356	431.637												1399	10.7143	10.4626	10.8814	10.3668	10.8413	10.5205
	1400	401	391.667	407.5	388	405.75	393.5	396	400.25														1400	425.557	415.341	435.614	414.457	444.497	420.324	422.507	431.791												1400	10.7172	10.4677	10.8909	10.3697	10.8441	10.5167
	1401	400.5	392.333	407.75	387.75	406.25	394.75	396.25	400														1401	425.709	415.49	435.769	414.605	444.656	420.474	422.658	431.945												1401	10.7	10.4818	10.8937	10.3594	10.8536	10.5464
	1402	400.5	392.333	407	387.75	406.25	394.25	396.5	400														1402	425.861	415.638	435.925	414.753	444.815	420.624	422.809	432.099												1402	10.6962	10.4781	10.8698	10.3557	10.8497	10.5293
	1403	400.5	392	407	388.25	406	394.75	396.5	400.25														1403	426.013	415.786	436.08	414.901	444.973	420.774	422.96	432.253												1403	10.6924	10.4654	10.8659	10.3653	10.8392	10.5389
	1404	400.5	391.667	407.5	388.25	405.75	394.5	396.5	400.5														1404	426.165	415.934	436.236	415.049	445.132	420.924	423.111	432.407												1404	10.6886	10.4528	10.8754	10.3616	10.8287	10.5284
	1405	400.5	392.667	407.5	388.25	405.75	395	397	400.5														1405	426.317	416.082	436.391	415.196	445.29	421.074	423.261	432.561												1405	10.6847	10.4758	10.8715	10.3579	10.8248	10.538
	1406	400.5	392.333	407.5	388.5	405.75	394.75	398	400.75														1406	426.468	416.23	436.546	415.344	445.449	421.224	423.412	432.715												1406	10.6809	10.4632	10.8676	10.3609	10.821	10.5276
	1407	401	392.333	407.5	388.5	406.25	394.75	397.75	400.75														1407	426.62	416.378	436.701	415.492	445.607	421.373	423.562	432.869												1407	10.6905	10.4594	10.8638	10.3572	10.8304	10.5239
	1408	401.25	391.667	407.25	388.5	406	395	398	400.75														1408	426.771	416.526	436.856	415.639	445.765	421.523	423.713	433.023												1408	10.6933	10.438	10.8532	10.3536	10.8199	10.5268
	1409	401.5	391.667	407.25	388.5	406	395.25	397.75	401														1409	426.923	416.674	437.012	415.787	445.924	421.673	423.863	433.177												1409	10.6962	10.4342	10.8494	10.3499	10.8161	10.5297
	1410	401.75	392.333	407.5	389.25	406	395.75	398.25	401.25														1410	427.074	416.822	437.167	415.935	446.082	421.822	424.014	433.33												1410	10.6991	10.4483	10.8522	10.3662	10.8123	10.5393
	1411	402.25	392.333	407.5	389.25	406	395.75	398	401.5														1411	427.226	416.97	437.322	416.082	446.24	421.972	424.164	433.484												1411	10.7086	10.4446	10.8484	10.3625	10.8084	10.5356
	1412	402.5	392.667	407.75	389	405.5	396	398	401.25														1412	427.377	417.118	437.477	416.229	446.398	422.121	424.314	433.637												1412	10.7115	10.4498	10.8512	10.3522	10.7913	10.5385
	1413	402.75	393	407.75	389.25	406	396	398.25	401.5														1413	427.529	417.265	437.631	416.377	446.556	422.271	424.465	433.791												1413	10.7143	10.4549	10.8473	10.3552	10.8008	10.5347
	1414	402.75	394	408.5	389	406.25	396.5	398.75	402														1414	427.68	417.413	437.786	416.524	446.714	422.42	424.615	433.944												1414	10.7105	10.4778	10.8634	10.3449	10.8036	10.5443
	1415	402.75	394	408.25	389.5	406.5	396.75	398.5	402.25														1415	427.831	417.56	437.941	416.671	446.872	422.57	424.765	434.098												1415	10.7067	10.4741	10.853	10.3545	10.8064	10.5472
	1416	402.75	393.667	408.5	389.25	407.25	397	398.5	402														1416	427.982	417.708	438.096	416.819	447.03	422.719	424.915	434.251												1416	10.703	10.4616	10.8558	10.3442	10.8225	10.5502
	1417	402.75	394	408.75	389.75	408.5	396.75	399	403														1417	428.133	417.855	438.25	416.966	447.188	422.868	425.065	434.405												1417	10.6992	10.4667	10.8586	10.3538	10.8519	10.5398
	1418	402.25	394	409	390	408	396.75	399.25	403														1418	428.284	418.003	438.405	417.113	447.346	423.017	425.215	434.558												1418	10.6821	10.463	10.8614	10.3568	10.8348	10.5361
	1419	402.75	393.667	409.25	390	407	396.25	399.5	402.25														1419	428.435	418.15	438.56	417.26	447.503	423.166	425.365	434.711												1419	10.6916	10.4505	10.8642	10.3532	10.8045	10.5191
	1420	403	394	409.5	390	407	396.5	399.25	402.75														1420	428.586	418.298	438.714	417.407	447.661	423.316	425.515	434.864												1420	10.6945	10.4557	10.867	10.3495	10.8007	10.522
	1421	403.25	394	409	390.25	407	396.25	399	403														1421	428.737	418.445	438.869	417.554	447.818	423.465	425.664	435.017												1421	10.6974	10.452	10.8499	10.3525	10.7969	10.5117
	1422	403.5	394.333	409.75	390	406.75	396.75	399.25	403														1422	428.888	418.592	439.023	417.701	447.976	423.614	425.814	435.17												1422	10.7002	10.4572	10.866	10.3422	10.7864	10.5212
	1423	403	394.333	409.25	390.25	406.75	397.25	399.75	403														1423	429.039	418.739	439.177	417.848	448.134	423.763	425.964	435.323												1423	10.6832	10.4535	10.8489	10.3452	10.7826	10.5308
	1424	403	394	409	390.5	406.75	397.5	399.5	403														1424	429.189	418.886	439.332	417.994	448.291	423.911	426.114	435.476												1424	10.6795	10.441	10.8385	10.3482	10.7789	10.5337
	1425	403.75	394.333	409.25	390.5	407	397.25	399.75	403.25														1425	429.34	419.033	439.486	418.141	448.448	424.06	426.263	435.629												1425	10.6956	10.4461	10.8413	10.3446	10.7817	10.5234
	1426	403.75	394	409.25	391	406.75	397.25	400.25	403.25														1426	429.491	419.18	439.64	418.288	448.606	424.209	426.413	435.782												1426	10.6918	10.4337	10.8375	10.3542	10.7713	10.5197
	1427	403.5	394.333	409.25	390.75	407.25	397.5	400.5	403.25														1427	429.641	419.327	439.794	418.434	448.763	424.358	426.562	435.935												1427	10.6815	10.4388	10.8337	10.344	10.7808	10.5227
	1428	403	394.667	409.25	391.5	407.25	398.25	400.25	404														1428	429.792	419.474	439.948	418.581	448.92	424.506	426.712	436.087												1428	10.6645	10.444	10.8299	10.3602	10.777	10.5388
	1429	403	395.333	409.5	391.5	407	398.5	400.5	404														1429	429.942	419.621	440.102	418.728	449.077	424.655	426.861	436.24												1429	10.6608	10.458	10.8327	10.3566	10.7666	10.5417
	1430	403.5	396	409.5	391.25	407	398.5	400.5	404.25														1430	430.093	419.768	440.256	418.874	449.234	424.804	427.01	436.393												1430	10.6703	10.4719	10.8289	10.3463	10.7628	10.5381
	1431	403.5	394.667	410	391.5	407	398.5	400	404.25														1431	430.243	419.915	440.41	419.02	449.391	424.952	427.16	436.545												1431	10.6665	10.433	10.8384	10.3493	10.7591	10.5344
	1432	403.75	395	409.5	392.25	407.5	398.75	400.25	404.25														1432	430.393	420.061	440.564	419.167	449.548	425.1	427.309	436.698												1432	10.6694	10.4382	10.8214	10.3655	10.7685	10.5373
	1433	403	395.667	409.5	392.25	406.5	399	400.25	404.25														1433	430.544	420.208	440.718	419.313	449.705	425.249	427.458	436.85												1433	10.6459	10.4522	10.8176	10.3619	10.7383	10.5402
	1434	403.25	395.333	409.5	391.75	407	399	400.25	405														1434	430.694	420.355	440.872	419.459	449.862	425.397	427.607	437.003												1434	10.6488	10.4397	10.8138	10.3451	10.7478	10.5365
	1435	402.75	396.333	409	391.75	407.75	399	400.25	405.25														1435	430.844	420.501	441.025	419.606	450.019	425.546	427.756	437.155												1435	10.6319	10.4625	10.7969	10.3415	10.7639	10.5329
	1436	402.75	396.667	409.25	391.75	408	398.75	401	405.25														1436	430.994	420.648	441.179	419.752	450.176	425.694	427.905	437.307												1436	10.6282	10.4676	10.7997	10.3379	10.7667	10.5226
	1437	403.25	396.333	409.75	392.5	407.5	398.25	401	405.5														1437	431.144	420.794	441.332	419.898	450.333	425.842	428.054	437.46												1437	10.6377	10.4552	10.8091	10.3541	10.7498	10.5058
	1438	403.5	396.667	409.75	392.75	407.75	398.75	401	405.25														1438	431.294	420.94	441.486	420.044	450.489	425.99	428.203	437.612												1438	10.6406	10.4604	10.8054	10.3571	10.7526	10.5153
	1439	404	396.667	410.25	392.75	407.75	399.25	401.75	405.5														1439	431.444	421.087	441.639	420.19	450.646	426.138	428.352	437.764												1439	10.65	10.4567	10.8148	10.3535	10.7489	10.5248
	1440	403.75	397.333	410	393	407.5	399.75	401.25	405.75														1440	431.594	421.233	441.793	420.336	450.802	426.286	428.501	437.916												1440	10.6397	10.4707	10.8044	10.3565	10.7386	10.5343
	1441	403.75	397.333	410	393.25	407.75	399.75	401.25	405.5														1441	431.744	421.379	441.946	420.482	450.959	426.434	428.649	438.068												1441	10.6361	10.467	10.8007	10.3595	10.7414	10.5307
	1442	404	397.333	410.25	392.75	408	399.75	401.5	405.5														1442	431.894	421.525	442.1	420.628	451.115	426.582	428.798	438.22												1442	10.6389	10.4634	10.8035	10.3427	10.7443	10.527
	1443	404.75	397.333	410	393	407.75	399.5	401.5	405.5														1443	432.043	421.672	442.253	420.774	451.272	426.73	428.947	438.372												1443	10.655	10.4598	10.7932	10.3457	10.734	10.5168
	1444	404.75	398	410	393.5	407.75	399.25	401.5	405.75														1444	432.193	421.818	442.406	420.919	451.428	426.878	429.095	438.524												1444	10.6513	10.4737	10.7895	10.3553	10.7303	10.5066
	1445	404.5	398	410	393.5	408.75	400.25	402.25	405.75														1445	432.343	421.964	442.559	421.065	451.584	427.026	429.244	438.676												1445	10.6411	10.4701	10.7857	10.3517	10.7529	10.5292
	1446	404.75	397.667	410	393.75	408.75	400.25	402.5	405.75														1446	432.492	422.11	442.712	421.211	451.741	427.173	429.392	438.827												1446	10.6439	10.4577	10.782	10.3547	10.7491	10.5256
	1447	404.75	398	410.25	393.75	408.25	400.25	402.5	406.25														1447	432.642	422.256	442.865	421.357	451.897	427.321	429.541	438.979												1447	10.6403	10.4628	10.7849	10.3511	10.7323	10.522
	1448	404.5	398.333	410.25	393.5	408	400.5	402.75	406.25														1448	432.791	422.401	443.018	421.502	452.053	427.469	429.689	439.131												1448	10.63	10.468	10.7811	10.341	10.722	10.5249
	1449	405	398.667	410	394	409	400.25	402.75	406.75														1449	432.941	422.547	443.171	421.648	452.209	427.616	429.838	439.282												1449	10.6395	10.4731	10.7708	10.3505	10.7446	10.5147
	1450	405.25	399	410.25	394	409.25	400.5	402.75	407														1450	433.09	422.693	443.324	421.793	452.365	427.764	429.986	439.434												1450	10.6424	10.4783	10.7737	10.3469	10.7474	10.5176
	1451	405.5	398.667	410.75	394	408.75	400.75	402.75	406.5														1451	433.239	422.839	443.477	421.938	452.521	427.911	430.134	439.585												1451	10.6453	10.4659	10.7831	10.3434	10.7306	10.5206
	1452	404.75	398.667	411	394.5	409	400.75	403	406.75														1452	433.388	422.984	443.63	422.084	452.677	428.059	430.282	439.737												1452	10.6219	10.4623	10.786	10.3529	10.7335	10.517
	1453	404.75	398.333	411	394.5	408.75	401.5	403.25	407														1453	433.538	423.13	443.783	422.229	452.833	428.206	430.431	439.888												1453	10.6183	10.4499	10.7822	10.3494	10.7232	10.533
	1454	404	398.667	411	394.75	409	401.5	403.25	407.25														1454	433.687	423.276	443.935	422.374	452.988	428.353	430.579	440.04												1454	10.595	10.4551	10.7785	10.3524	10.7261	10.5294
	1455	404.5	398.667	410.25	394.75	409	401.25	403.25	407														1455	433.836	423.421	444.088	422.52	453.144	428.501	430.727	440.191												1455	10.6044	10.4515	10.7552	10.3488	10.7224	10.5192
	1456	404.5	399	410.25	394.75	409.25	401.75	403.75	407.5														1456	433.985	423.567	444.24	422.665	453.3	428.648	430.875	440.342												1456	10.6008	10.4566	10.7515	10.3453	10.7253	10.5287
	1457	405.25	399.667	410	394.5	408.25	402.25	404	407.5														1457	434.134	423.712	444.393	422.81	453.456	428.795	431.023	440.493												1457	10.6168	10.4705	10.7412	10.3352	10.6954	10.5382
	1458	405.25	399.667	410.5	395	409	402.5	403.75	407.5														1458	434.283	423.858	444.546	422.955	453.611	428.942	431.171	440.644												1458	10.6131	10.4669	10.7506	10.3447	10.7114	10.5411
	1459	405.75	399	410.75	395	409.5	402.5	403.75	407.5														1459	434.432	424.003	444.698	423.1	453.767	429.089	431.318	440.795												1459	10.6226	10.4459	10.7535	10.3412	10.7208	10.5375
	1460	406	398.667	411.25	394.75	409.5	402.75	403.5	407.5														1460	434.581	424.148	444.85	423.245	453.922	429.236	431.466	440.947												1460	10.6255	10.4336	10.7629	10.3311	10.7171	10.5404
	1461	406	399.667	411.5	394.75	409.25	403.25	402.75	407.5														1461	434.73	424.293	445.003	423.39	454.078	429.383	431.614	441.097												1461	10.6219	10.4562	10.7658	10.3275	10.7069	10.5499
	1462	405.25	400	411.5	394.5	408.75	403.25	403	407.5														1462	434.878	424.439	445.155	423.535	454.233	429.53	431.762	441.248												1462	10.5986	10.4613	10.7621	10.3175	10.6902	10.5463
	1463	406	400.333	411.75	394.75	409	402.5	403.25	407.5														1463	435.027	424.584	445.307	423.68	454.388	429.677	431.909	441.399												1463	10.6146	10.4665	10.7649	10.3205	10.693	10.5231
	1464	405.75	400.333	411.75	394.75	409.5	402.75	405	407.75														1464	435.176	424.729	445.459	423.824	454.544	429.824	432.057	441.55												1464	10.6044	10.4629	10.7613	10.317	10.7025	10.526
	1465	406.25	400.333	411.75	395.25	409.5	403	404	408.25														1465	435.324	424.874	445.611	423.969	454.699	429.971	432.204	441.701												1465	10.6139	10.4593	10.7576	10.3265	10.6988	10.529
	1466	406.25	400	411.75	395.25	409.5	403.5	405.75	408.25														1466	435.473	425.019	445.763	424.114	454.854	430.117	432.352	441.852												1466	10.6103	10.447	10.7539	10.323	10.6952	10.5384
	1467	406	400.333	412	395	410.75	403.25	405.25	408.25														1467	435.621	425.164	445.915	424.258	455.009	430.264	432.499	442.002												1467	10.6001	10.4522	10.7568	10.3129	10.7241	10.5283
	1468	406.25	400	411.75	395.5	411.25	404	405.25	408.25														1468	435.77	425.309	446.067	424.403	455.164	430.411	432.647	442.153												1468	10.603	10.4399	10.7466	10.3225	10.7335	10.5443
	1469	406.5	400.667	411.75	395.5	411.5	403.75	405.25	409														1469	435.918	425.453	446.219	424.548	455.319	430.557	432.794	442.303												1469	10.606	10.4538	10.7429	10.319	10.7364	10.5342
	1470	406.5	400.667	411.25	395.5	411.5	403.5	405.5	409														1470	436.066	425.598	446.371	424.692	455.474	430.704	432.941	442.454												1470	10.6023	10.4502	10.7262	10.3154	10.7328	10.5241
	1471	406.25	400.667	411.25	395.75	411	403.75	406	409.5														1471	436.215	425.743	446.523	424.836	455.629	430.85	433.088	442.604												1471	10.5922	10.4466	10.7226	10.3185	10.7161	10.527
	1472	406.25	400.667	411.5	395.5	411.75	403.75	405.5	409.25														1472	436.363	425.888	446.675	424.981	455.784	430.997	433.236	442.755												1472	10.5886	10.4431	10.7255	10.3084	10.732	10.5235
	1473	406.5	400.333	411.75	395.75	411.5	404	405.5	409.25														1473	436.511	426.032	446.826	425.125	455.939	431.143	433.383	442.905												1473	10.5915	10.4309	10.7283	10.3114	10.7218	10.5264
	1474	406.25	400.333	411.75	395.75	411	404	405.25	409.25														1474	436.659	426.177	446.978	425.269	456.093	431.289	433.53	443.056												1474	10.5814	10.4273	10.7247	10.3079	10.7052	10.5228
	1475	406.5	400.333	411.75	395.75	410.75	403.75	405.5	409														1475	436.807	426.321	447.13	425.414	456.248	431.436	433.677	443.206												1475	10.5844	10.4238	10.7211	10.3045	10.695	10.5128
	1476	406	400.333	411.75	396	410.75	403.75	405.5	409.25														1476	436.956	426.466	447.281	425.558	456.403	431.582	433.824	443.356												1476	10.5678	10.4203	10.7174	10.3075	10.6914	10.5092
	1477	406.75	400	411.75	396.25	411.5	403.5	405	409.25														1477	437.104	426.61	447.433	425.702	456.557	431.728	433.971	443.506												1477	10.5837	10.4081	10.7138	10.3105	10.7073	10.4991
	1478	406.75	400.667	411.75	396.25	411.5	404.25	405.25	409.5														1478	437.251	426.755	447.584	425.846	456.712	431.874	434.118	443.656												1478	10.5801	10.4219	10.7102	10.307	10.7037	10.5151
	1479	407	401	411.75	396	411.25	404.75	405.5	410.25														1479	437.399	426.899	447.736	425.99	456.866	432.02	434.265	443.806												1479	10.583	10.427	10.7065	10.297	10.6935	10.5245
	1480	407	402.333	411.75	396.25	411	405	406	410														1480	437.547	427.043	447.887	426.134	457.021	432.166	434.411	443.956												1480	10.5795	10.4582	10.7029	10.3	10.6834	10.5275
	1481	406.5	402	411.75	396.75	411	405.25	406.5	410														1481	437.695	427.188	448.038	426.278	457.175	432.312	434.558	444.106												1481	10.5629	10.446	10.6993	10.3095	10.6798	10.5304
	1482	406.25	402	411.5	396.75	411	405.25	407	410.25														1482	437.843	427.332	448.189	426.422	457.329	432.458	434.705	444.256												1482	10.5528	10.4424	10.6892	10.3061	10.6762	10.5269
	1483	406	401.333	411.5	396.75	411	405.5	407.25	410.5														1483	437.99	427.476	448.341	426.566	457.484	432.604	434.851	444.406												1483	10.5428	10.4216	10.6856	10.3026	10.6726	10.5298
	1484	406.25	402	412	396.75	411	405.25	407.25	410.75														1484	438.138	427.62	448.492	426.71	457.638	432.75	434.998	444.556												1484	10.5457	10.4354	10.695	10.2991	10.669	10.5198
	1485	406.25	401.667	412.25	397	410.75	404.75	406.75	410.5														1485	438.286	427.764	448.643	426.853	457.792	432.896	435.145	444.706												1485	10.5422	10.4232	10.6979	10.3021	10.6589	10.5032
	1486	406.5	401.333	412.5	396.75	410.75	404.75	407	410.5														1486	438.433	427.908	448.794	426.997	457.946	433.041	435.291	444.855												1486	10.5451	10.4111	10.7008	10.2922	10.6554	10.4997
	1487	406.75	402	412.5	397	411	405	406.75	410.5														1487	438.581	428.052	448.945	427.141	458.1	433.187	435.437	445.005												1487	10.548	10.4249	10.6972	10.2952	10.6583	10.5027
	1488	407	402.333	412.25	397.5	411	405.5	407.25	410.5														1488	438.728	428.196	449.096	427.284	458.254	433.333	435.584	445.155												1488	10.551	10.43	10.6871	10.3047	10.6547	10.5121
	1489	406.75	402.333	412.25	397.5	411.25	405.75	407.25	411.25														1489	438.876	428.34	449.247	427.428	458.408	433.478	435.73	445.304												1489	10.541	10.4265	10.6835	10.3012	10.6576	10.515
	1490	406.75	402.333	412	397.5	411.75	405.75	407.25	411														1490	439.023	428.484	449.397	427.571	458.562	433.624	435.876	445.454												1490	10.5374	10.423	10.6734	10.2978	10.667	10.5115
	1491	406	403	412.25	397.5	411.75	406.5	407.25	411														1491	439.17	428.627	449.548	427.715	458.716	433.769	436.023	445.603												1491	10.5145	10.4368	10.6763	10.2943	10.6634	10.5274
	1492	405.75	403	412.5	397.25	411.25	406.75	407.5	411.25														1492	439.317	428.771	449.699	427.858	458.87	433.915	436.169	445.753												1492	10.5045	10.4333	10.6792	10.2844	10.6469	10.5304
	1493	406.25	403.333	412.25	397.75	411.5	406.5	407.5	411.5														1493	439.465	428.915	449.85	428.002	459.023	434.06	436.315	445.902												1493	10.5139	10.4384	10.6692	10.2939	10.6498	10.5204
	1494	406.5	403.667	412	397.5	412	406.75	407.75	411.75														1494	439.612	429.058	450	428.145	459.177	434.206	436.461	446.051												1494	10.5168	10.4435	10.6591	10.284	10.6591	10.5233
	1495	406.5	404.333	412.5	397.75	412.25	406.5	407.75	411.5														1495	439.759	429.202	450.151	428.288	459.331	434.351	436.607	446.201												1495	10.5133	10.4573	10.6685	10.287	10.662	10.5133
	1496	407.75	404.333	412.25	397.75	412.25	406.5	407	411.25														1496	439.906	429.346	450.301	428.431	459.484	434.496	436.753	446.35												1496	10.5421	10.4538	10.6585	10.2836	10.6585	10.5098
	1497	407.5	404.333	412.5	398	413	407	407	411.5														1497	440.053	429.489	450.452	428.575	459.638	434.641	436.899	446.499												1497	10.5321	10.4503	10.6614	10.2866	10.6743	10.5192
	1498	407.5	405	412.5	398	413	407	407	411.5														1498	440.2	429.632	450.602	428.718	459.791	434.786	437.045	446.648												1498	10.5286	10.464	10.6578	10.2832	10.6707	10.5157
	1499	407.5	405	412.5	397.75	413.5	407	407.25	411.5														1499	440.347	429.776	450.753	428.861	459.945	434.932	437.191	446.797												1499	10.5251	10.4605	10.6543	10.2733	10.6801	10.5122
	1500	408	405	412.5	398	413.75	406.75	407.5	412.25														1500	440.494	429.919	450.903	429.004	460.098	435.077	437.337	446.946												1500	10.5345	10.4571	10.6507	10.2763	10.683	10.5022
[truncated: 20 more columns]

## Sheet: Clinical 10%
	Frame Number	Clincal Sample #1								Clincal Sample #2								Clincal Sample #3								Clincal Sample #4								Clincal Sample #5								Clincal Sample #6
	1	64	63	57	47	52	57	69	63	71	62	66	70	79	75	69	66	72	82	79	95	55	67	52	62	72	103	90	64	64	88	97	51	15	22	10	73	49	88	121	82	18	8	24	24	14	16	26	22
	2	65	64	60	49	50	62	68	66	72	64	67	71	84	77	68	69	72	85	82	96	62	72	57	73	74	104	90	64	65	97	100	53	26	25	22	72	48	87	105	81	23	14	29	29	15	23	26	41
	3	69	68	62	51	63	60	72	68	73	66	67	75	82	79	71	71	79	87	76	98	57	72	56	74	86	105	91	74	72	104	102	60	33	37	22	79	61	93	107	75	24	17	41	44	24	28	36	58
	4	72	70	65	55	61	59	75	70	73	67	68	76	82	86	74	69	80	90	78	100	64	73	59	81	91	105	91	82	76	102	108	57	37	48	26	84	58	100	107	75	26	19	34	40	36	37	37	55
	5	76	74	66	58	59	60	78	73	74	70	70	77	83	88	80	73	80	89	78	102	65	73	58	81	90	105	91	84	78	102	110	58	39	47	32	83	59	101	108	78	27	33	33	42	37	42	33	48
	6	76	74	68	60	65	60	79	74	76	71	73	78	86	94	80	76	83	89	80	106	78	73	58	81	88	106	92	83	78	103	100	59	32	49	37	88	61	94	109	81	29	30	31	49	38	46	37	38
	7	77	76	69	62	64	60	79	74	78	73	74	79	87	95	86	83	84	90	81	107	78	73	61	83	91	106	92	84	93	108	100	66	34	50	43	89	62	94	108	88	25	28	31	45	41	43	41	28
	8	77	78	71	64	67	63	81	76	79	75	76	83	89	98	86	98	84	90	83	109	74	74	61	84	93	107	93	92	89	110	112	69	43	53	47	91	64	93	109	85	34	29	34	47	42	50	41	20
	9	74	81	73	66	66	70	82	79	80	76	77	89	90	107	85	89	82	92	85	114	70	74	64	84	94	106	95	92	86	113	113	68	49	42	49	92	66	93	109	88	33	25	35	48	42	48	43	19
	10	74	83	74	68	70	71	94	81	80	78	77	90	91	101	84	78	91	95	86	120	70	76	66	85	95	106	94	79	82	113	115	71	57	44	53	98	69	94	109	86	29	35	31	49	42	50	44	41
	11	78	86	75	69	71	70	91	83	82	78	78	95	91	97	83	76	96	95	87	122	71	76	67	85	96	107	96	85	82	111	122	79	63	45	62	96	70	95	110	89	28	25	33	40	39	54	35	42
	12	79	88	75	72	73	71	88	84	84	79	80	97	97	99	85	72	90	95	89	123	70	80	69	85	97	107	95	84	83	114	123	83	65	47	67	98	72	95	110	91	35	27	35	44	38	48	28	42
	13	89	93	75	75	75	74	87	85	85	80	81	102	99	104	84	73	90	98	89	127	74	79	69	84	98	108	95	92	84	113	125	96	72	50	69	102	81	96	111	93	33	22	30	46	41	51	27	43
	14	92	94	77	73	77	77	88	86	86	80	83	103	100	103	85	77	93	102	95	127	74	80	69	84	101	108	96	96	86	114	127	99	73	60	71	103	76	96	112	94	33	20	30	42	45	46	27	44
	15	95	97	78	76	81	78	96	88	88	92	84	106	103	100	89	85	90	112	91	128	77	82	68	85	101	108	96	103	87	114	107	104	66	62	73	104	77	98	112	95	36	18	28	45	46	45	28	46
	16	98	98	80	79	82	79	96	89	89	93	85	107	104	103	90	87	92	118	94	129	78	81	71	85	104	109	97	104	89	115	110	98	67	63	74	105	79	99	113	99	39	21	28	51	46	44	36	44
	17	99	99	82	82	83	81	92	90	91	94	86	107	105	104	88	90	95	119	97	130	82	82	72	89	103	109	98	106	90	115	108	98	65	65	74	106	83	99	114	101	41	25	34	48	42	49	34	46
	18	95	100	84	85	87	82	94	93	92	95	87	108	106	104	88	86	96	119	105	130	84	83	71	90	104	110	98	107	93	116	110	103	65	59	74	107	84	100	113	104	41	23	40	47	42	51	26	49
	19	97	100	86	88	89	84	94	93	93	96	87	110	107	109	87	94	101	120	104	132	83	83	72	90	104	110	99	93	95	117	111	109	68	67	74	109	86	99	113	105	40	27	46	44	38	51	22	52
	20	98	101	87	88	93	85	97	95	94	97	89	112	109	109	89	93	103	124	113	132	85	84	74	90	104	110	99	96	95	119	114	103	68	69	74	110	89	100	115	106	40	32	46	49	28	47	28	50
	21	105	104	89	90	95	87	97	96	95	98	90	112	110	114	94	101	105	125	114	136	88	85	74	91	104	111	100	97	95	119	111	93	71	71	65	111	91	102	114	109	37	32	46	55	43	40	41	64
	22	106	106	91	92	99	90	98	97	97	99	92	113	114	118	96	105	107	127	112	137	90	86	74	91	104	111	100	96	97	120	112	96	72	72	63	108	93	102	115	109	40	36	61	56	54	42	38	67
	23	107	107	93	97	101	92	99	99	98	103	99	115	116	122	100	105	109	127	119	137	90	87	76	95	105	111	101	94	98	121	113	89	77	73	62	110	94	103	115	109	37	37	60	54	61	46	43	49
	24	110	108	95	97	103	95	102	102	99	104	107	116	117	124	101	120	109	128	121	139	91	87	75	95	106	113	101	98	100	122	114	92	76	74	60	112	97	103	116	109	46	38	64	53	68	46	35	45
	25	109	109	96	93	104	96	104	103	100	105	108	117	117	126	102	118	111	129	110	141	92	92	73	96	107	113	102	102	98	122	116	93	70	75	75	112	98	102	116	110	52	38	50	54	67	48	35	46
	26	110	109	98	106	107	98	107	104	102	105	110	119	118	129	101	100	112	129	109	142	94	102	75	97	108	113	101	94	102	122	117	92	73	77	89	112	100	102	117	111	60	39	61	52	74	47	37	47
	27	108	110	99	104	108	103	109	106	103	107	111	120	121	130	101	100	112	130	108	138	96	106	76	97	108	113	101	95	104	123	117	92	73	77	78	113	101	103	117	112	61	40	60	57	76	48	39	59
	28	110	110	101	105	110	104	110	107	106	108	112	123	118	131	116	101	114	129	108	138	97	108	78	97	109	113	102	95	104	123	117	92	73	78	78	115	102	103	117	113	55	36	56	57	76	47	39	43
	29	112	111	102	105	111	105	113	111	107	108	112	126	122	132	104	103	116	129	109	139	97	107	78	97	110	115	103	96	104	123	119	96	78	80	80	116	104	106	119	115	54	38	48	57	81	45	47	41
	30	113	113	103	106	113	107	114	113	108	108	114	127	122	133	105	106	115	130	110	139	98	107	79	98	110	114	104	96	104	123	121	96	88	82	80	117	105	106	118	116	55	50	47	57	83	48	60	44
	31	114	114	104	103	114	108	115	114	109	110	116	126	120	134	107	105	117	131	113	143	99	113	80	98	111	115	104	96	106	123	123	101	94	83	81	117	107	107	118	115	48	41	44	58	84	49	55	42
	32	115	116	105	108	115	109	116	115	112	112	116	127	120	138	106	105	117	134	114	143	102	111	89	99	111	116	103	97	107	123	124	100	95	84	81	118	107	108	119	116	50	39	48	59	85	51	46	47
	33	117	117	106	106	116	111	118	117	114	114	117	128	120	139	106	106	118	133	116	145	101	110	91	101	110	116	102	98	107	124	125	99	75	86	81	119	109	107	119	117	61	32	49	60	85	51	39	57
	34	119	117	107	109	117	112	119	118	115	115	119	130	122	140	108	108	118	135	116	147	102	111	92	103	111	116	104	98	107	124	125	103	76	87	93	120	110	107	119	119	59	30	45	61	86	53	43	34
	35	118	118	108	103	118	114	119	118	115	115	120	131	124	140	109	108	119	136	116	147	104	114	93	102	111	117	104	98	108	124	126	103	78	88	90	121	112	107	120	120	60	34	41	57	89	52	40	45
	36	119	119	109	103	118	115	120	120	116	117	120	133	125	141	109	108	120	136	117	148	105	115	97	104	112	117	104	99	111	126	125	104	76	89	89	121	112	108	120	120	59	39	40	56	87	52	50	46
	37	121	120	111	114	119	116	120	121	119	117	121	133	126	142	110	109	121	136	119	149	106	117	99	103	112	117	104	100	110	127	126	103	82	90	83	121	113	109	121	121	59	54	43	69	89	62	39	53
	38	123	122	112	115	120	117	122	124	120	119	123	134	127	143	110	110	122	137	120	149	107	115	101	105	113	118	105	100	110	127	126	104	91	91	86	123	115	110	122	121	60	56	48	72	87	61	37	53
	39	126	122	112	117	121	117	122	124	120	119	124	135	128	143	111	111	123	137	121	150	107	115	102	105	113	118	105	101	110	128	126	106	91	93	87	123	116	110	123	121	54	61	48	75	90	67	35	58
	40	128	123	113	118	122	120	123	126	121	120	124	136	129	145	111	111	122	138	121	151	109	117	102	105	112	117	106	99	110	128	127	107	91	94	88	124	118	111	123	122	58	63	52	77	89	71	37	60
	41	128	125	114	118	123	121	124	129	121	122	125	136	130	146	111	112	124	138	122	151	109	117	103	108	113	119	106	100	110	127	127	107	92	94	89	125	118	112	123	122	58	65	56	77	90	74	55	64
	42	129	127	115	119	124	122	124	129	123	125	126	136	130	147	113	114	125	141	124	153	110	118	105	111	114	119	106	100	111	127	128	108	93	95	88	125	119	113	123	122	62	75	53	79	90	78	52	64
	43	130	128	115	120	124	125	125	129	125	125	127	138	131	148	114	114	124	143	125	153	112	118	104	110	114	118	107	101	110	128	128	109	94	97	92	125	120	113	122	122	63	78	67	85	89	80	50	63
	44	132	129	116	122	125	125	126	131	127	127	127	139	133	148	115	114	125	143	124	155	114	119	105	110	115	120	107	104	112	129	128	110	93	97	89	127	121	114	123	123	67	80	87	80	89	82	59	67
	45	132	129	118	123	126	126	126	131	126	127	129	140	134	149	118	114	125	145	124	156	113	120	107	112	115	120	109	105	111	130	127	110	94	99	89	128	122	114	125	123	73	81	90	88	92	86	56	67
	46	132	132	118	121	126	127	127	133	128	127	130	140	134	151	119	114	126	146	124	157	114	121	110	114	116	120	108	106	113	129	128	112	95	101	88	130	122	115	125	122	73	82	91	91	93	87	54	69
	47	133	132	119	122	127	128	129	134	128	129	130	141	133	152	119	114	128	145	124	157	114	121	110	114	116	120	109	107	113	129	128	112	95	102	90	129	123	115	125	122	76	85	92	85	92	109	54	71
	48	135	132	121	120	128	129	130	134	129	129	132	140	133	153	120	114	129	146	124	157	116	121	110	114	116	121	109	107	114	129	130	113	96	105	88	130	124	116	126	123	72	82	91	87	90	98	54	73
	49	135	132	122	117	128	130	131	136	130	130	133	142	134	153	120	114	130	149	124	158	117	122	112	116	116	122	109	108	113	130	132	116	96	107	98	129	124	116	126	127	72	73	90	95	108	92	57	74
	50	135	132	122	118	129	132	132	136	131	131	133	142	136	154	121	115	130	150	126	159	118	122	114	117	116	122	110	107	113	130	131	117	97	108	102	128	125	117	127	127	73	76	86	93	107	92	61	75
	51	135	132	123	122	130	134	132	137	131	131	134	143	137	155	121	115	131	150	128	158	118	123	114	119	117	122	110	108	113	130	128	116	97	109	102	129	126	118	128	129	74	88	90	94	93	95	62	78
	52	136	132	123	119	131	134	133	138	131	132	136	144	137	156	123	115	132	150	128	159	118	123	117	119	118	123	110	108	113	131	128	116	98	108	103	130	127	118	128	129	75	94	88	97	94	95	55	81
	53	136	132	124	120	132	135	133	138	132	134	136	144	137	157	124	115	131	151	128	159	118	124	117	120	119	123	111	108	113	131	129	117	99	108	88	132	127	117	128	127	79	95	88	99	94	96	58	81
	54	136	132	125	122	132	136	133	139	133	134	137	145	139	156	125	115	133	151	128	160	119	126	118	120	119	124	111	110	116	131	131	116	99	108	96	133	127	118	129	128	80	96	91	101	94	98	58	82
	55	135	133	125	124	133	136	133	140	134	135	138	146	138	157	126	116	134	152	129	162	118	126	120	122	120	124	111	110	115	131	132	116	99	108	98	134	128	118	129	129	83	92	91	104	95	99	54	83
	56	134	134	126	123	133	137	133	141	134	135	139	146	139	157	126	117	134	153	129	163	118	126	119	123	120	124	112	108	115	132	131	116	100	108	95	135	130	119	129	130	79	89	93	103	96	100	53	84
	57	135	134	126	124	134	138	135	142	136	136	139	147	140	158	127	117	135	154	129	165	118	127	119	123	121	124	110	108	116	132	132	116	100	108	96	137	130	119	131	128	82	91	98	104	97	100	49	86
	58	136	134	127	124	135	139	136	143	137	137	140	149	140	158	126	117	137	154	131	167	117	127	122	123	121	124	112	110	116	132	133	117	101	108	96	137	130	120	130	129	87	95	97	105	98	101	50	86
	59	136	134	128	124	135	140	137	143	138	137	141	149	142	160	125	119	138	155	131	167	117	130	122	124	122	127	113	110	117	133	135	117	101	108	97	137	131	120	131	129	85	97	97	106	99	103	65	88
	60	136	134	129	124	135	141	137	144	139	138	141	150	143	161	128	119	138	156	131	168	118	129	123	124	123	127	113	110	117	134	135	117	102	108	95	140	131	121	132	129	90	95	100	107	98	104	78	89
	61	136	135	129	125	136	141	138	144	139	140	144	150	143	161	130	121	139	157	132	167	119	132	124	124	123	127	114	110	116	134	135	119	102	108	95	139	132	121	132	129	91	96	95	108	98	102	80	92
	62	136	135	130	125	136	143	138	144	140	141	144	151	144	161	130	121	138	158	132	168	119	132	122	125	123	127	114	110	116	134	133	119	102	109	95	138	134	122	132	129	92	97	96	109	98	103	69	93
	63	137	136	131	123	136	141	139	145	141	141	143	152	144	162	130	121	138	158	132	169	118	132	123	127	124	129	114	109	115	135	133	118	103	109	96	139	134	122	133	131	98	98	95	110	99	104	70	93
	64	139	136	132	123	136	143	139	145	141	142	145	152	145	165	132	122	138	158	132	169	118	133	123	127	123	130	115	111	116	135	134	118	103	110	96	139	135	123	133	129	91	101	97	111	100	107	75	95
	65	138	138	132	122	136	143	140	146	142	144	147	152	145	165	133	122	139	159	133	170	119	134	123	130	123	129	115	111	117	135	134	119	105	110	97	140	134	123	133	131	102	100	97	112	102	110	81	98
	66	139	138	132	122	136	144	140	147	142	144	147	153	146	166	133	122	142	161	133	169	118	133	124	130	124	130	115	112	117	136	135	119	104	111	98	140	134	123	133	132	92	104	94	112	101	108	86	98
	67	140	137	132	122	137	144	142	148	143	146	148	154	147	166	134	123	142	161	132	168	119	133	125	130	125	130	116	112	117	136	136	119	105	111	99	140	134	123	136	131	96	109	103	113	103	110	88	98
	68	139	137	132	122	137	145	143	149	145	146	148	154	147	166	133	123	142	162	132	168	120	135	126	130	123	130	116	113	118	136	136	119	107	113	98	143	134	124	136	131	96	102	105	114	102	111	92	97
	69	139	138	133	123	138	145	144	149	145	146	150	155	148	167	132	123	144	162	133	168	119	136	126	131	123	128	116	114	119	137	137	121	107	112	99	143	136	124	136	132	105	108	106	114	103	111	93	98
	70	140	138	133	123	137	147	144	150	145	147	152	155	148	167	135	123	144	164	133	169	119	136	127	132	123	128	116	114	119	137	139	121	109	112	100	143	136	125	136	133	105	108	107	114	103	111	95	100
	71	140	138	133	123	137	148	144	152	147	149	152	155	149	168	138	123	145	166	134	170	119	136	127	133	124	128	117	114	121	137	139	121	109	113	101	144	136	125	136	132	97	105	109	114	103	111	96	100
	72	138	138	134	125	137	148	145	152	147	150	152	155	149	167	137	123	144	166	134	171	120	138	128	133	126	129	117	115	122	137	140	122	110	113	102	144	136	126	137	132	93	108	112	116	103	110	97	101
	73	138	138	134	126	138	149	146	152	148	151	152	155	152	169	137	123	146	166	134	172	119	136	129	133	127	131	117	115	121	138	140	123	111	113	102	145	136	125	137	132	94	106	112	116	104	110	100	102
	74	139	138	135	126	138	149	146	153	147	152	152	155	152	169	135	124	147	167	134	173	120	139	130	133	126	131	118	116	121	138	141	123	112	113	103	144	136	126	138	133	96	105	127	116	104	111	100	104
	75	141	139	135	124	139	149	147	154	148	152	153	156	153	169	136	125	147	167	135	176	120	138	130	133	126	132	118	116	121	138	141	123	112	114	103	147	136	126	138	132	96	106	126	116	105	110	103	105
	76	140	140	136	125	140	149	148	153	148	153	153	156	154	170	136	124	148	167	135	176	120	139	132	133	127	132	118	118	121	138	140	124	113	114	103	147	136	127	138	133	98	104	126	116	105	111	103	106
	77	141	140	135	125	140	149	148	154	149	153	155	156	154	170	136	124	149	167	135	176	120	139	133	135	127	131	118	118	121	139	138	124	113	114	104	148	136	127	139	134	98	104	113	116	106	112	104	107
	78	142	140	135	125	140	150	149	154	149	153	155	157	155	170	137	124	149	168	137	176	119	140	133	141	127	132	119	118	121	138	139	125	111	115	104	149	137	127	139	133	100	106	111	116	106	113	105	108
	79	142	140	135	125	141	150	150	155	149	154	156	160	155	171	137	125	149	168	137	178	119	143	134	137	128	132	119	119	123	140	139	125	112	115	105	149	137	128	139	134	99	117	111	116	107	114	105	109
	80	142	141	135	126	141	150	150	156	151	155	156	159	155	171	139	125	150	170	138	177	119	143	134	138	128	132	120	117	123	140	139	125	113	116	105	150	137	128	138	134	100	121	110	117	108	113	106	110
	81	142	141	135	127	141	150	151	156	151	155	157	160	155	171	139	125	150	170	137	178	120	143	135	137	129	133	120	119	122	141	143	126	113	116	106	150	137	130	140	135	100	120	111	117	108	113	107	111
	82	143	142	136	127	142	150	151	157	151	156	157	160	153	171	141	125	152	171	137	180	118	143	135	137	129	133	120	119	123	140	143	126	114	117	105	151	138	130	140	138	100	121	112	118	108	115	110	112
	83	142	142	136	125	141	150	152	157	152	157	158	160	152	172	141	126	152	171	139	180	118	143	138	140	129	133	121	118	123	140	144	126	114	117	105	151	138	130	141	138	102	115	114	119	109	114	110	113
	84	143	142	136	125	142	150	152	159	152	157	157	160	152	172	142	126	150	173	139	182	118	146	138	140	131	134	121	118	123	141	144	126	115	118	106	152	138	130	141	138	102	110	115	120	108	115	110	114
	85	145	143	136	126	142	149	153	161	153	158	157	161	152	173	142	127	150	173	139	182	119	146	138	141	131	134	121	120	124	141	144	127	115	118	106	151	138	131	142	138	102	105	115	120	108	115	111	114
	86	145	143	137	126	142	149	153	159	154	158	159	161	152	173	142	128	151	173	139	180	119	147	138	140	129	135	121	120	124	141	144	127	116	119	107	153	139	131	142	139	104	102	115	121	109	116	111	114
	87	144	143	137	129	143	151	154	159	154	158	159	162	153	171	142	128	151	174	140	180	120	146	138	141	130	135	122	121	124	141	145	127	117	119	107	154	139	131	142	138	104	99	114	121	109	116	111	114
	88	145	143	137	128	144	151	154	160	154	158	160	163	155	170	143	128	151	174	139	179	120	148	138	141	130	135	122	121	125	142	146	128	117	119	108	153	139	131	143	139	104	102	116	121	109	116	111	114
	89	145	143	137	128	144	151	154	162	155	158	161	162	159	161	142	129	152	174	139	180	119	148	137	142	130	135	121	120	126	141	146	128	118	120	109	156	139	132	143	140	104	104	116	121	110	116	113	115
	90	145	144	137	129	144	152	155	162	155	158	161	162	159	149	141	129	152	174	140	181	119	149	139	143	132	137	123	120	126	142	145	128	118	120	110	156	140	132	144	140	104	115	115	121	111	116	113	115
	91	145	144	138	129	144	153	156	163	157	158	161	163	155	156	141	129	153	174	140	181	119	149	139	144	132	136	124	120	126	143	145	128	119	120	110	158	140	133	144	140	102	105	115	122	112	117	114	115
	92	145	144	138	130	145	153	156	163	157	159	162	163	160	159	141	130	154	175	141	181	119	149	141	143	133	137	123	121	127	143	145	128	119	120	109	160	140	133	144	141	102	104	116	123	112	117	113	115
	93	145	145	138	129	145	153	157	163	158	159	162	163	159	159	141	130	156	176	141	182	119	149	140	144	133	138	125	122	129	143	145	128	119	121	110	160	141	133	143	140	106	106	116	124	112	117	115	115
	94	146	145	138	129	145	153	157	165	157	159	163	163	160	160	141	129	156	176	142	181	119	151	141	144	133	140	125	123	127	144	145	128	120	121	111	161	140	134	146	140	105	107	116	124	113	118	115	115
	95	146	145	140	130	147	154	158	165	158	159	164	163	160	160	141	130	157	176	142	184	119	152	140	146	134	139	126	123	130	143	144	129	120	122	111	161	140	136	146	140	106	106	116	124	113	120	116	116
	96	146	146	139	131	147	154	158	167	158	159	164	164	157	161	144	131	157	175	143	184	119	151	141	146	134	140	124	123	128	143	144	129	121	125	112	161	141	136	146	141	106	106	116	124	115	120	114	116
	97	146	146	139	131	146	154	159	167	159	159	165	164	161	160	144	132	158	175	143	185	119	153	142	147	134	140	123	124	127	144	146	130	121	125	112	161	141	137	146	141	106	105	114	125	115	121	113	116
	98	146	146	141	131	146	154	160	168	159	160	165	164	161	161	144	132	158	175	143	186	118	154	143	148	134	140	126	123	129	145	147	132	124	126	113	158	142	137	146	141	106	105	115	125	115	121	114	116
	99	146	146	141	132	146	155	160	169	160	161	166	164	161	161	145	134	159	176	144	186	118	156	143	148	135	138	125	123	130	144	147	130	124	126	113	159	143	137	147	142	107	106	115	125	116	122	115	117
	100	148	146	140	133	146	155	160	168	160	162	166	164	159	161	144	134	159	176	144	183	118	155	144	149	135	139	127	124	130	146	147	132	125	126	114	160	143	138	147	142	109	105	115	126	115	123	116	117
[truncated: 118 more columns]

## Sheet: Clinical 1%
	Frame Number	Clincal Sample #1								Clincal Sample #2								Clincal Sample #3								Clincal Sample #4								Clincal Sample #5								Clincal Sample #6 (excludes channel 1 chip#12)
	1	52	53	40	29	50	27	31	41	31	17	23	26	33	32	21	17	41	61	54	56	59	45	44	35	19	32	31	15	13	11	19	24	23	30	21	26	19	21	28	17	15	15	13	20	35	11	30
	2	55	55	54	40	54	47	43	58	39	28	31	36	33	34	24	27	55	63	56	59	59	48	51	47	31	33	40	30	25	35	29	23	29	30	24	35	26	21	32	32	24	17	14	22	38	14	39
	3	58	58	57	44	54	50	48	60	41	33	35	46	41	39	33	34	62	63	57	62	58	48	55	49	37	44	51	30	31	45	36	29	39	34	31	47	30	39	48	46	36	20	27	29	45	18	48
	4	62	57	63	44	53	52	51	61	47	35	39	55	49	46	35	52	61	63	67	62	59	50	55	50	37	55	58	32	42	47	44	31	41	34	33	54	31	47	55	53	36	26	25	26	46	36	55
	5	63	58	64	48	57	51	52	56	46	39	46	61	48	49	35	46	64	63	73	67	60	45	55	51	39	60	62	32	48	50	47	33	48	35	40	56	33	51	64	59	45	27	36	36	45	43	66
	6	61	60	68	48	57	61	52	56	47	43	52	65	52	53	35	55	66	64	75	71	61	54	55	52	50	63	61	34	57	54	49	33	52	39	44	62	40	57	61	64	50	37	39	35	42	48	71
	7	66	58	71	52	58	69	53	56	51	43	55	69	51	55	34	51	67	65	76	72	63	53	53	53	54	65	65	35	64	57	50	30	61	46	47	66	41	61	64	67	51	38	54	35	43	51	70
	8	65	58	72	53	56	72	59	57	58	44	57	74	54	56	34	67	66	66	77	75	65	53	59	54	57	68	68	37	74	61	51	32	64	56	48	69	45	64	68	68	51	42	68	34	44	52	72
	9	71	61	73	52	55	79	70	57	58	49	61	74	55	56	37	68	71	67	78	77	72	53	64	57	62	68	69	40	83	65	51	35	67	56	50	71	52	67	70	70	51	51	72	36	53	48	70
	10	78	64	78	51	56	84	77	62	57	50	63	81	56	58	48	68	66	67	79	79	75	52	69	64	66	72	71	46	85	70	52	35	69	57	52	74	54	69	73	71	52	59	74	43	58	46	71
	11	80	65	80	55	58	87	78	67	60	52	63	78	58	50	46	67	73	68	80	81	78	53	70	63	68	74	76	51	81	72	53	36	71	59	53	76	56	71	75	66	53	63	79	44	61	47	74
	12	85	69	83	54	58	89	81	74	63	55	70	81	56	50	50	73	80	67	81	82	80	54	81	64	68	76	77	55	83	76	54	36	73	62	54	75	63	73	81	69	57	63	81	43	60	49	75
	13	84	72	85	51	59	90	85	74	65	58	66	83	55	51	59	77	86	76	83	83	82	64	84	56	68	79	80	58	89	79	53	33	74	64	55	74	65	73	84	71	53	62	86	45	69	56	76
	14	88	74	82	57	60	92	82	77	68	60	69	86	56	53	61	79	88	81	83	85	84	78	92	54	68	80	80	60	87	81	55	22	76	67	53	74	69	64	86	75	63	61	85	52	70	61	79
	15	88	82	84	68	60	95	84	79	70	61	71	96	57	54	65	82	91	84	84	86	86	78	90	61	68	82	82	63	88	78	55	40	80	69	54	79	73	65	86	72	72	61	83	57	70	67	76
	16	91	84	86	71	62	93	84	81	72	63	73	97	57	55	66	84	95	89	86	88	88	76	84	65	68	84	87	65	90	80	56	42	81	70	56	85	73	67	86	75	67	62	85	64	73	71	75
	17	92	87	87	71	63	93	87	85	73	65	76	91	58	55	69	88	97	90	87	89	88	80	85	69	68	86	87	68	91	81	57	44	83	72	58	84	73	84	80	78	75	64	86	55	72	72	72
	18	98	91	85	72	64	95	89	87	76	65	77	91	59	53	74	91	99	92	88	90	90	80	90	71	68	88	89	71	91	84	59	41	86	74	61	86	75	81	82	70	78	70	90	56	78	75	70
	19	97	89	84	73	64	77	90	87	78	68	79	93	58	55	79	92	98	98	90	92	92	81	91	73	69	90	88	74	93	85	58	40	86	76	63	84	77	80	89	75	78	75	91	70	80	82	76
	20	98	91	87	74	74	76	91	89	81	74	86	99	60	56	81	92	100	99	91	93	94	83	91	76	72	92	90	76	94	87	66	37	89	78	65	86	78	82	99	82	80	77	91	69	82	80	82
	21	99	91	87	75	79	75	93	91	83	77	87	100	61	57	84	95	102	101	92	94	95	86	90	79	74	93	92	78	91	89	69	47	89	79	73	88	81	84	98	82	79	80	91	76	84	78	81
	22	101	93	87	77	81	78	93	98	85	79	83	101	62	60	86	96	104	102	93	96	97	88	91	78	76	95	92	80	95	90	73	47	92	80	74	90	85	82	88	87	86	82	86	81	86	76	83
	23	101	97	86	78	83	78	93	91	87	80	85	102	61	61	90	100	106	105	94	97	97	90	93	80	78	96	99	83	90	90	76	46	95	82	74	92	89	84	84	85	85	84	98	77	88	81	87
	24	104	99	85	79	86	77	94	91	90	82	87	100	61	62	89	101	107	106	96	98	99	91	96	81	79	98	93	84	102	93	80	51	96	84	76	92	92	81	85	86	86	86	98	79	90	84	94
	25	105	100	88	81	88	79	94	93	89	83	88	101	62	62	91	105	109	107	97	100	100	93	96	84	81	99	93	86	103	95	83	60	97	85	77	94	96	81	84	96	87	88	102	84	92	88	94
	26	106	99	89	84	90	79	94	98	90	83	89	105	62	63	94	107	111	108	97	101	101	95	99	86	82	100	94	88	99	96	85	66	100	86	79	94	99	83	86	101	88	83	96	79	92	90	96
	27	107	101	91	83	91	79	95	104	96	87	92	96	62	63	95	108	113	109	98	103	102	98	101	87	85	102	95	89	101	95	86	73	101	87	81	96	102	82	86	102	90	89	101	85	94	91	95
	28	108	101	91	84	93	79	95	100	93	88	93	97	63	63	96	110	114	111	99	103	103	99	100	88	85	102	96	91	101	96	88	72	103	89	83	98	104	83	87	87	93	92	96	85	95	93	95
	29	110	103	92	86	94	79	96	103	90	91	95	99	63	63	98	113	116	113	100	105	104	100	101	89	87	103	96	92	103	96	90	74	102	90	84	99	106	83	87	87	92	93	99	88	96	94	89
	30	112	105	92	89	97	79	97	103	92	91	95	99	64	64	101	111	117	114	101	106	104	101	102	90	87	103	97	93	104	97	92	76	104	92	88	100	107	87	88	88	93	95	99	92	98	96	91
	31	114	105	93	89	97	82	97	111	97	92	98	102	64	64	102	114	117	115	103	107	104	102	103	90	88	104	98	93	104	99	95	79	105	92	90	100	108	86	89	86	93	92	100	89	102	97	90
	32	114	107	94	91	100	83	97	112	100	94	99	102	65	65	105	114	119	115	104	108	105	104	106	91	88	104	99	93	105	99	96	81	105	94	93	101	109	86	89	89	93	98	101	91	102	100	91
	33	115	108	94	95	101	83	98	113	102	95	101	102	65	70	104	115	120	115	104	109	105	104	107	92	89	105	99	93	105	100	98	84	105	94	94	101	109	87	90	90	94	100	101	92	105	101	92
	34	117	109	95	96	103	83	98	113	103	95	102	102	66	73	110	117	121	117	106	111	105	106	106	93	89	105	100	94	105	100	98	86	105	95	96	101	109	88	90	90	94	96	104	94	104	103	94
	35	118	110	94	99	106	84	99	112	104	96	103	103	66	78	111	117	122	118	107	111	106	106	105	94	89	106	101	94	107	101	101	88	106	96	98	102	110	89	91	90	95	97	104	95	104	103	95
	36	119	111	95	100	107	84	99	108	106	96	104	103	67	78	112	119	123	119	109	113	106	108	106	96	90	107	101	97	106	101	101	90	106	97	97	102	112	90	92	90	94	100	104	97	104	104	95
	37	120	111	95	101	108	85	100	108	108	98	106	103	68	84	113	121	123	121	109	114	106	109	106	96	90	107	102	97	107	102	103	93	106	97	99	102	112	90	93	90	96	100	104	97	105	104	95
	38	120	113	96	103	109	85	100	111	109	99	107	104	69	87	115	123	124	122	110	115	107	110	105	96	90	107	103	98	108	102	104	94	106	98	102	103	112	91	93	89	96	102	105	99	108	105	95
	39	120	113	96	102	110	86	101	110	109	101	109	105	69	87	116	124	127	122	111	116	107	111	106	97	91	108	103	98	107	103	106	96	107	98	104	103	113	92	94	90	97	103	105	100	108	106	96
	40	121	115	97	103	111	86	102	109	111	102	110	106	76	90	118	126	127	123	112	117	107	110	108	98	91	108	104	99	108	103	106	97	107	99	105	104	113	92	95	91	97	104	106	102	108	106	97
	41	122	116	99	103	112	88	102	110	112	103	111	107	79	91	118	125	127	124	113	117	109	110	108	99	93	109	104	99	110	104	106	99	107	100	106	105	114	93	96	92	98	103	105	103	108	106	99
	42	123	116	99	105	113	89	102	108	113	104	112	107	82	93	118	128	127	125	115	118	110	109	110	100	92	109	105	100	111	104	105	99	108	102	107	105	115	93	97	94	98	104	106	104	107	107	100
	43	124	117	100	106	114	89	101	110	114	104	113	108	84	94	119	130	128	127	115	119	110	112	111	101	96	109	106	101	112	104	109	101	109	102	107	106	116	94	97	95	99	104	105	106	108	110	102
	44	125	117	101	107	115	90	102	111	115	106	115	109	86	96	121	130	130	128	116	119	111	113	113	101	95	110	106	101	112	105	108	103	109	102	108	106	116	95	98	94	99	105	106	106	108	110	102
	45	126	117	101	108	116	90	102	112	119	107	116	109	89	97	123	130	130	127	116	120	111	113	112	101	94	110	105	101	113	105	107	102	109	102	108	106	117	95	98	95	100	106	106	108	108	109	103
	46	127	117	101	108	117	90	103	112	116	109	117	110	92	98	124	130	132	128	118	121	112	114	112	101	94	111	106	101	113	106	108	104	110	103	108	107	118	96	99	95	100	107	107	109	109	110	104
	47	128	118	102	109	118	90	104	113	119	109	117	111	95	99	124	131	134	128	118	121	112	114	112	101	96	112	107	102	113	106	108	104	110	103	108	108	118	96	99	96	101	109	107	110	111	110	105
	48	127	119	102	110	119	91	104	114	116	110	118	110	97	101	124	131	134	129	118	121	112	115	113	102	96	112	107	103	114	107	107	105	111	104	109	109	119	97	100	98	102	109	108	111	111	110	106
	49	128	119	103	110	119	91	104	114	118	110	118	111	98	102	124	132	135	130	119	121	113	115	113	102	96	112	108	103	114	107	109	106	112	104	111	109	119	98	101	98	101	109	108	112	111	111	106
	50	128	120	102	110	120	92	104	114	121	110	119	111	100	105	124	132	136	130	120	122	113	115	114	103	98	113	109	104	115	108	110	107	112	105	111	109	120	98	101	98	102	109	109	113	111	112	106
	51	129	120	102	112	121	92	105	114	119	111	121	111	101	104	124	132	136	131	121	123	113	116	115	104	98	113	109	105	116	109	110	107	112	105	111	110	121	99	102	99	102	109	110	115	112	112	106
	52	129	120	104	111	121	93	105	114	122	112	122	111	102	107	127	133	136	131	123	123	114	116	116	105	98	114	110	105	116	109	110	107	113	105	112	110	122	99	102	98	103	110	111	115	113	113	107
	53	130	121	104	110	121	94	107	115	122	113	123	112	102	108	127	135	135	132	123	124	114	116	117	105	98	114	110	105	117	110	111	107	114	106	113	111	122	100	103	98	103	110	111	116	113	113	106
	54	132	121	105	110	120	94	107	116	123	114	123	112	103	111	129	135	136	132	124	125	115	117	118	105	99	114	111	106	118	111	112	108	114	106	113	111	122	101	103	100	103	110	112	117	113	113	107
	55	132	121	105	110	121	94	108	117	123	115	123	112	104	111	129	136	136	133	125	125	115	117	118	105	99	115	111	107	118	111	112	110	114	107	113	112	123	101	104	101	103	111	113	118	114	114	108
	56	133	122	106	111	121	95	108	117	123	116	124	111	105	113	130	137	136	133	126	125	116	118	117	106	99	115	113	107	118	112	112	110	115	107	114	112	124	101	105	101	104	111	113	119	115	115	108
	57	133	122	107	115	122	96	109	118	123	117	125	112	106	114	130	136	138	133	126	125	116	118	118	106	100	116	113	107	119	112	113	111	116	108	114	113	124	103	104	100	104	111	114	122	115	115	109
	58	133	122	107	114	122	96	109	118	125	118	126	112	107	115	130	138	138	134	127	126	117	119	118	106	101	117	113	108	119	113	114	111	116	108	114	113	125	103	105	100	104	113	115	122	115	116	110
	59	133	122	108	116	122	97	110	119	125	119	128	112	109	116	130	138	139	134	128	126	117	119	119	106	101	117	113	108	120	114	113	112	116	109	115	114	125	104	105	101	105	113	115	123	116	116	110
	60	133	123	108	117	123	97	111	119	125	119	129	112	110	118	131	138	139	135	128	126	117	120	117	107	101	117	115	109	120	114	115	112	117	109	115	114	126	105	105	102	105	113	124	124	116	117	111
	61	133	123	109	117	124	97	111	119	127	120	130	114	113	118	131	139	139	135	129	127	118	120	118	107	102	118	115	109	121	114	117	113	117	110	116	115	127	105	105	101	106	114	125	123	117	118	112
	62	134	124	110	115	125	98	112	120	127	121	129	114	113	120	132	139	139	135	130	127	118	120	118	107	102	119	116	109	121	115	116	114	118	110	117	115	127	106	105	102	107	115	126	124	119	118	112
	63	134	124	110	115	125	99	112	121	127	121	130	115	115	121	131	139	140	136	131	128	119	121	119	108	103	119	117	110	122	115	117	114	118	110	117	116	127	106	107	105	107	115	126	125	120	118	113
	64	134	126	109	117	125	100	112	121	128	121	130	118	117	122	131	140	139	136	131	128	119	121	119	108	102	119	117	111	122	116	118	115	119	111	118	117	128	107	107	105	109	116	127	126	120	118	113
	65	134	126	109	118	129	100	113	121	128	122	131	118	117	123	132	141	139	136	131	128	119	122	119	109	102	120	118	112	123	116	117	115	119	112	118	117	128	108	108	106	110	116	127	126	120	119	114
	66	135	127	111	117	126	100	113	122	128	123	130	119	117	124	132	140	140	136	132	128	119	122	121	109	103	120	117	112	123	117	118	115	119	112	118	118	129	108	108	106	110	117	127	126	121	119	116
	67	136	127	111	118	125	101	114	122	129	123	130	120	118	126	133	140	140	136	132	129	120	122	121	110	103	121	117	112	124	118	118	116	120	112	119	118	129	109	109	105	109	117	128	127	122	119	115
	68	136	127	109	118	126	102	114	123	129	123	130	119	122	126	134	140	141	137	132	129	120	123	122	111	104	121	118	112	124	120	119	117	121	113	118	120	130	109	109	106	112	118	128	127	121	119	116
	69	136	127	111	118	126	102	115	123	128	124	130	120	122	127	134	140	142	137	132	129	121	123	121	111	105	122	119	113	125	121	119	117	121	113	118	120	130	110	109	106	111	118	129	128	122	120	117
	70	136	128	113	118	126	102	116	124	129	124	131	121	124	128	135	141	142	138	132	130	121	123	122	112	105	122	120	113	125	120	119	118	121	114	118	120	131	110	110	107	112	118	129	129	122	121	117
	71	137	128	114	119	127	103	116	124	129	125	131	121	123	130	135	141	142	138	134	130	121	124	122	112	105	122	120	114	126	121	120	119	122	114	119	122	132	111	110	106	111	119	130	129	122	122	118
[truncated: 29 more rows]
[truncated: 107 more columns]

## Sheet: Clinical 0.1%
	Frame Number	Clincal Sample #1								Clincal Sample #2								Clincal Sample #3								Clincal Sample #4								Clincal Sample #5								Clincal Sample #6
[truncated: 100 more rows]
[truncated: 108 more columns]

[truncated: 2 more sheets: Clinical 0.01% 1P vs 0.5P, Clinical 0.01% 0.5P]
